# Supplementary material for: Bis(μ-N,N′-di-4-pyridylpyridine-2,6-diamine)bis[dimethacrylatocobalt(II)] dihydrate
Source: Acta Crystallogr Sect E Struct Rep Online. 2008 Nov 20;64(Pt 12):m1579. doi: 10.1107/S1600536808037847 (PMC2959996; doi:10.1107/S1600536808037847)
Supplement: Supplementary file 1 [file e-64-m1579-sup1.cif]

##############################################################################
###                                                                        ###
###        Electronic paper (Acta Crystallographica Section E)             ###
###                                                                        ###
##############################################################################
#                                                                            #
# This CIF contains the data in a paper accepted for publication in Acta     #
# Crystallographica Section E. It conforms to the requirements of Notes      #
# for Authors for Section E, and has been peer reviewed under the auspices   #
# of the IUCr Commission on Journals.                                        #
#                                                                            #
# Full details of the Crystallographic Information File format               #
# are given in the paper "The Crystallographic Information File (CIF):       #
# a New Standard Archive File for Crystallography" by S. R. Hall, F. H.      #
# Allen and I. D. Brown [Acta Cryst. (1991), A47, 655-685].                  #
#                                                                            #
# The current version of the core CIF dictionary is obtainable from          #
# ftp://ftp.iucr.org/pub/cif_core.dic. The current version number is 2.4.    #
#                                                                            #
# Software is freely available for graphical display of the structure(s) in  #
# this CIF.  For information consult the CIF home page http://www.iucr.org/  #
# cif/home.html                                                              #
#                                                                            #
# This file may be used for bona fide research purposes within the           #
# scientific community so long as proper attribution is given to the journal # 
# article from which it was obtained.                                        #
#                                                                            #
##############################################################################
                                             
data_I
_audit_creation_method     SHELXL-97
_chemical_name_systematic
;
Bis(\m-N,N'-di-4-pyridylpyridine-2,6-diamine)bis[dimethacrylatocobalt(II)]
dihydrate
;
_chemical_name_common     ?
_chemical_formula_moiety     'C46 H46 Co2 N10 O8, 2(H2 O)'
_chemical_formula_sum     'C46 H50 Co2 N10 O10'
_chemical_formula_iupac     '[Co2 (C4 H5 O2)4 (C15 H13 N5)2], 2H2 O'
_chemical_formula_weight     1020.82
_chemical_melting_point     ?
_symmetry_cell_setting     'monoclinic'
_symmetry_space_group_name_H-M     'C  2/c'
_symmetry_space_group_name_Hall     '-C 2yc'
loop_
    _symmetry_equiv_pos_as_xyz
    'x, y, z'
    '-x, y, -z+1/2'
    'x+1/2, y+1/2, z'
    '-x+1/2, y+1/2, -z+1/2'
    '-x, -y, -z'
    'x, -y, z-1/2'
    '-x+1/2, -y+1/2, -z'
    'x+1/2, -y+1/2, z-1/2'
_cell_length_a     16.852(3)
_cell_length_b     17.425(3)
_cell_length_c     16.206(2)
_cell_angle_alpha     90.00
_cell_angle_beta     91.848(2)
_cell_angle_gamma     90.00
_cell_volume     4756.6(12)
_cell_formula_units_Z     4
_cell_measurement_reflns_used     4289
_cell_measurement_theta_min     1.68
_cell_measurement_theta_max     25.20
_cell_measurement_temperature     298(2)
_exptl_crystal_description     block
_exptl_crystal_colour     pink
_exptl_crystal_size_max     0.28
_exptl_crystal_size_mid     0.20
_exptl_crystal_size_min     0.16
_exptl_crystal_density_diffrn     1.425
_exptl_crystal_density_meas     ?
_exptl_crystal_density_method     'not measured'
_exptl_crystal_F_000     2120
_exptl_absorpt_coefficient_mu     0.765
_exptl_absorpt_correction_type     multi-scan
_exptl_absorpt_process_details     '(SADABS; Sheldrick, 1996)'
_exptl_absorpt_correction_T_min     0.8142
_exptl_absorpt_correction_T_max     0.8873
_exptl_special_details
;
;
_diffrn_ambient_temperature     298(2)
_diffrn_radiation_type     MoK\a
_diffrn_radiation_wavelength     0.71073
_diffrn_radiation_source     'fine-focus sealed tube'
_diffrn_radiation_monochromator     graphite
_diffrn_measurement_device_type     'Bruker APEXII area-detector diffractometer'
_diffrn_measurement_method     '\f and \w scan'
_diffrn_detector_area_resol_mean     ?
_diffrn_reflns_number     11993
_diffrn_reflns_av_R_equivalents     0.0212
_diffrn_reflns_av_sigmaI/netI     0.0270
_diffrn_reflns_theta_min     1.68
_diffrn_reflns_theta_max     25.20
_diffrn_reflns_theta_full     25.20
_diffrn_measured_fraction_theta_max     1.000
_diffrn_measured_fraction_theta_full     1.000
_diffrn_reflns_limit_h_min     -20
_diffrn_reflns_limit_h_max     19
_diffrn_reflns_limit_k_min     -20
_diffrn_reflns_limit_k_max     13
_diffrn_reflns_limit_l_min     -19
_diffrn_reflns_limit_l_max     19
_diffrn_standards_number     0
_diffrn_standards_interval_count     0
_diffrn_standards_interval_time     0
_diffrn_standards_decay_%     ?
_refine_special_details
;
Refinement of <i>F</i>^2^ against ALL reflections. The weighted <i>R</i>-factor
<i>wR</i> and goodness of fit <i>S</i> are based on <i>F</i>^2^, conventional
<i>R</i>-factors <i>R</i> are based on <i>F</i>, with <i>F</i> set to zero for
negative <i>F</i>^2^. The threshold expression of <i>F</i>^2^ >
\s(<i>F</i>^2^) is used only for calculating <i>R</i>-factors(gt) <i>etc</i>.
and is not relevant to the choice of reflections for refinement.
<i>R</i>-factors based on <i>F</i>^2^ are statistically about twice as large
as those based on <i>F</i>, and <i>R</i>- factors based on ALL data will be
even larger.
;
_reflns_number_total     4289
_reflns_number_gt     3333
_reflns_threshold_expression     I>2\s(I)
_refine_ls_structure_factor_coef     Fsqd
_refine_ls_matrix_type     full
_refine_ls_R_factor_all     0.0488
_refine_ls_R_factor_gt     0.0359
_refine_ls_wR_factor_gt     0.1045
_refine_ls_wR_factor_ref     0.1129
_refine_ls_goodness_of_fit_ref     0.999
_refine_ls_restrained_S_all     1.002
_refine_ls_number_reflns     4289
_refine_ls_number_parameters     319
_refine_ls_number_restraints     5
_refine_ls_hydrogen_treatment     constr
_refine_ls_weighting_scheme     calc
_refine_ls_weighting_details
         'calc w=1/[\s^2^(Fo^2^)+(0.0730P)^2^+1.1663P] where P=(Fo^2^+2Fc^2^)/3'
_atom_sites_solution_hydrogens     geom
_atom_sites_solution_primary     direct
_atom_sites_solution_secondary     difmap
_refine_ls_shift/su_max     0.003
_refine_ls_shift/su_mean     0.000
_refine_diff_density_max     0.665
_refine_diff_density_min     -0.249
_refine_ls_extinction_method     none
_refine_ls_extinction_coef     ?
loop_
    _atom_type_symbol
    _atom_type_description
    _atom_type_scat_dispersion_real
    _atom_type_scat_dispersion_imag
    _atom_type_scat_source
    'C' 'C' 0.0033 0.0016
                         'International Tables Vol C Tables 4.2.6.8 and 6.1.1.4'
    'H' 'H' 0.0000 0.0000
                         'International Tables Vol C Tables 4.2.6.8 and 6.1.1.4'
    'N' 'N' 0.0061 0.0033
                         'International Tables Vol C Tables 4.2.6.8 and 6.1.1.4'
    'O' 'O' 0.0106 0.0060
                         'International Tables Vol C Tables 4.2.6.8 and 6.1.1.4'
    'Co' 'Co' 0.3494 0.9721
                         'International Tables Vol C Tables 4.2.6.8 and 6.1.1.4'
_computing_data_collection     'APEX2 (Bruker, 2004)'
_computing_cell_refinement     'APEX2 (Bruker, 2004)'
_computing_data_reduction     'APEX2 (Bruker, 2004)'
_computing_structure_solution     'SHELXS97 (Sheldrick, 2008)'
_computing_structure_refinement     'SHELXL97 (Sheldrick, 2008)'
_computing_molecular_graphics
;
ORTEPIII (Burnett & Johnson, 1996); ORTEP-3 for Windows (Farrugia,
1997)
;
_computing_publication_material     'SHELXL97 (Sheldrick, 2008)'
loop_
    _atom_site_type_symbol
    _atom_site_label
    _atom_site_fract_x
    _atom_site_fract_y
    _atom_site_fract_z
    _atom_site_U_iso_or_equiv
    _atom_site_adp_type
    _atom_site_calc_flag
    _atom_site_refinement_flags
    _atom_site_occupancy
    _atom_site_disorder_assembly
    _atom_site_disorder_group
    Co Co1 0.235159(18) 0.431425(16) 0.937768(18) 0.05265(14) Uani d . 1 . .
    N N1 0.20029(13) 0.45034(12) 1.05235(13) 0.0639(5) Uani d . 1 . .
    N N2 0.10374(13) 0.46526(12) 1.28525(13) 0.0653(5) Uani d . 1 . .
    H H2 0.0961 0.5113 1.3023 0.078 Uiso calc R 1 . .
    N N3 0.08770(11) 0.33476(11) 1.31525(12) 0.0558(5) Uani d . 1 . .
    N N4 0.07043(12) 0.20360(11) 1.34321(13) 0.0643(5) Uani d . 1 . .
    H H4 0.0504 0.1709 1.3764 0.077 Uiso calc R 1 . .
    N N5 0.19558(12) 0.10578(11) 1.15108(12) 0.0605(5) Uani d . 1 . .
    O O1 0.25618(10) 0.53794(9) 0.91709(11) 0.0603(4) Uani d . 1 . .
    O O2 0.37530(12) 0.52113(10) 0.97624(14) 0.0822(6) Uani d . 1 . .
    O O3 0.18484(15) 0.32931(12) 0.93913(15) 0.0935(7) Uani d . 1 A .
    O O4 0.1035(2) 0.38372(17) 0.8496(2) 0.1382(11) Uani d . 1 A .
    O O5 0.50106(12) 0.59087(12) 1.05678(14) 0.0931(7) Uani d . 1 . .
    H H5B 0.4648 0.5637 1.0324 0.140 Uiso d R 1 . .
    H H5C 0.5423 0.5617 1.0600 0.140 Uiso d R 1 . .
    C C1 0.16847(16) 0.51510(13) 1.08051(16) 0.0622(6) Uani d . 1 . .
    H H1 0.1669 0.5578 1.0460 0.075 Uiso calc R 1 . .
    C C2 0.13828(16) 0.52194(14) 1.15691(16) 0.0637(6) Uani d . 1 . .
    H H2A 0.1165 0.5684 1.1732 0.076 Uiso calc R 1 . .
    C C3 0.13977(14) 0.45961(14) 1.21099(15) 0.0565(6) Uani d . 1 . .
    C C4 0.17974(16) 0.39479(15) 1.18482(17) 0.0673(7) Uani d . 1 . .
    H H4A 0.1881 0.3536 1.2205 0.081 Uiso calc R 1 . .
    C C5 0.20654(17) 0.39206(15) 1.10674(18) 0.0745(8) Uani d . 1 . .
    H H5 0.2308 0.3471 1.0897 0.089 Uiso calc R 1 . .
    C C6 0.07752(14) 0.40755(14) 1.33749(15) 0.0545(5) Uani d . 1 . .
    C C7 0.03970(16) 0.42917(15) 1.40823(16) 0.0649(7) Uani d . 1 . .
    H H7 0.0346 0.4806 1.4223 0.078 Uiso calc R 1 . .
    C C8 0.00997(16) 0.37248(16) 1.45714(16) 0.0690(7) Uani d . 1 . .
    H H8 -0.0163 0.3852 1.5049 0.083 Uiso calc R 1 . .
    C C9 0.01910(15) 0.29651(15) 1.43540(16) 0.0643(6) Uani d . 1 . .
    H H9 -0.0008 0.2573 1.4677 0.077 Uiso calc R 1 . .
    C C10 0.05876(13) 0.28040(14) 1.36400(15) 0.0554(6) Uani d . 1 . .
    C C11 0.10900(13) 0.17245(13) 1.27789(15) 0.0550(6) Uani d . 1 . .
    C C12 0.13584(16) 0.09731(14) 1.28272(17) 0.0652(7) Uani d . 1 . .
    H H12 0.1252 0.0675 1.3286 0.078 Uiso calc R 1 . .
    C C13 0.17805(16) 0.06716(13) 1.21981(17) 0.0650(7) Uani d . 1 . .
    H H13 0.1957 0.0168 1.2249 0.078 Uiso calc R 1 . .
    C C14 0.16509(16) 0.17700(14) 1.14514(15) 0.0643(6) Uani d . 1 . .
    H H14 0.1737 0.2046 1.0971 0.077 Uiso calc R 1 . .
    C C15 0.12263(15) 0.21124(14) 1.20446(15) 0.0613(6) Uani d . 1 . .
    H H15 0.1026 0.2605 1.1962 0.074 Uiso calc R 1 . .
    C C16 0.32418(15) 0.56277(13) 0.94107(16) 0.0592(6) Uani d . 1 . .
    C C17 0.34147(17) 0.64439(15) 0.92618(19) 0.0729(7) Uani d . 1 . .
    H H17 0.3916 0.6623 0.9425 0.087 Uiso calc R 1 . .
    C C18 0.29301(18) 0.69284(16) 0.8925(2) 0.0808(8) Uani d . 1 . .
    H H18 0.2430 0.6747 0.8763 0.097 Uiso calc R 1 . .
    C C19 0.3099(3) 0.77605(18) 0.8772(3) 0.1243(15) Uani d . 1 . .
    H H19A 0.3629 0.7879 0.8966 0.186 Uiso calc R 1 . .
    H H19B 0.2728 0.8071 0.9060 0.186 Uiso calc R 1 . .
    H H19C 0.3049 0.7864 0.8190 0.186 Uiso calc R 1 . .
    C C20 0.1275(2) 0.32774(18) 0.8840(2) 0.0810(9) Uani d D 1 . .
    C C21A 0.1154(8) 0.2382(5) 0.8948(7) 0.0857(13) Uani d PD 0.33 A 1
    H H21A 0.1329 0.2140 0.9432 0.103 Uiso calc PR 0.33 A 1
    C C22A 0.0812(6) 0.1992(5) 0.8364(7) 0.0802(12) Uani d PD 0.33 A 1
    H H22A 0.0648 0.2209 0.7862 0.096 Uiso calc PR 0.33 A 1
    C C23A 0.070(6) 0.1110(16) 0.857(5) 0.134(4) Uani d PD 0.33 A 1
    H H23A 0.1120 0.0940 0.8936 0.201 Uiso calc PR 0.33 A 1
    H H23B 0.0701 0.0816 0.8068 0.201 Uiso calc PR 0.33 A 1
    H H23C 0.0197 0.1038 0.8829 0.201 Uiso calc PR 0.33 A 1
    C C21B 0.0859(3) 0.2565(2) 0.8567(3) 0.0857(13) Uani d PD 0.67 A 2
    H H21B 0.0453 0.2601 0.8166 0.103 Uiso calc PR 0.67 A 2
    C C22B 0.1039(3) 0.1905(2) 0.8862(3) 0.0802(12) Uani d PD 0.67 A 2
    H H22B 0.1384 0.1870 0.9321 0.096 Uiso calc PR 0.67 A 2
    C C23B 0.069(3) 0.1154(8) 0.846(2) 0.134(4) Uani d PD 0.67 A 2
    H H23D 0.0147 0.1243 0.8282 0.201 Uiso calc PR 0.67 A 2
    H H23E 0.0705 0.0748 0.8863 0.201 Uiso calc PR 0.67 A 2
    H H23F 0.0995 0.1012 0.7998 0.201 Uiso calc PR 0.67 A 2
loop_
    _atom_site_aniso_label
    _atom_site_aniso_U_11
    _atom_site_aniso_U_22
    _atom_site_aniso_U_33
    _atom_site_aniso_U_12
    _atom_site_aniso_U_13
    _atom_site_aniso_U_23
    Co1 0.0661(2) 0.03338(19) 0.0593(2) -0.00546(13) 0.01459(15) -0.00101(13)
    N1 0.0783(14) 0.0434(11) 0.0706(13) 0.0006(10) 0.0128(11) 0.0045(10)
    N2 0.0872(15) 0.0476(11) 0.0614(13) 0.0011(11) 0.0100(11) -0.0024(10)
    N3 0.0622(11) 0.0488(11) 0.0566(11) -0.0004(9) 0.0051(9) -0.0009(9)
    N4 0.0753(13) 0.0483(11) 0.0704(13) -0.0017(10) 0.0186(11) 0.0029(10)
    N5 0.0723(13) 0.0426(11) 0.0673(13) -0.0016(10) 0.0106(10) 0.0014(9)
    O1 0.0619(9) 0.0440(9) 0.0750(11) -0.0025(8) 0.0048(8) 0.0018(8)
    O2 0.0795(12) 0.0498(10) 0.1157(16) 0.0080(9) -0.0190(11) 0.0010(10)
    O3 0.1185(18) 0.0611(12) 0.1031(16) -0.0207(12) 0.0382(14) -0.0023(11)
    O4 0.167(3) 0.101(2) 0.147(3) -0.010(2) 0.012(2) 0.0440(19)
    O5 0.0819(13) 0.0755(13) 0.1209(18) 0.0158(11) -0.0102(12) -0.0395(12)
    C1 0.0803(16) 0.0408(12) 0.0657(15) -0.0017(12) 0.0067(13) 0.0037(11)
    C2 0.0817(17) 0.0406(13) 0.0691(16) 0.0003(12) 0.0066(13) -0.0038(11)
    C3 0.0655(14) 0.0438(12) 0.0603(14) -0.0024(11) 0.0003(11) -0.0003(11)
    C4 0.0770(16) 0.0540(14) 0.0719(17) 0.0105(13) 0.0158(13) 0.0161(13)
    C5 0.0934(19) 0.0492(15) 0.0823(19) 0.0154(14) 0.0272(15) 0.0130(13)
    C6 0.0586(13) 0.0484(13) 0.0563(13) 0.0010(11) 0.0003(11) -0.0022(11)
    C7 0.0734(16) 0.0564(15) 0.0652(16) 0.0010(12) 0.0090(13) -0.0109(12)
    C8 0.0767(16) 0.0668(17) 0.0643(15) 0.0012(14) 0.0155(13) -0.0107(13)
    C9 0.0698(15) 0.0609(15) 0.0630(15) -0.0033(12) 0.0121(12) -0.0024(12)
    C10 0.0543(13) 0.0509(13) 0.0609(14) -0.0012(11) 0.0034(11) -0.0013(11)
    C11 0.0554(13) 0.0474(13) 0.0623(14) -0.0022(10) 0.0048(11) -0.0044(11)
    C12 0.0809(17) 0.0457(13) 0.0701(16) 0.0002(12) 0.0180(13) 0.0065(12)
    C13 0.0754(16) 0.0425(13) 0.0778(17) 0.0025(12) 0.0124(14) 0.0043(12)
    C14 0.0870(18) 0.0494(13) 0.0566(14) 0.0046(13) 0.0055(13) 0.0022(11)
    C15 0.0759(16) 0.0484(13) 0.0594(14) 0.0088(12) -0.0011(12) -0.0004(11)
    C16 0.0629(15) 0.0444(13) 0.0707(16) 0.0016(12) 0.0080(12) -0.0010(11)
    C17 0.0677(16) 0.0481(14) 0.102(2) -0.0056(13) -0.0045(15) 0.0045(14)
    C18 0.0806(18) 0.0525(16) 0.108(2) -0.0039(14) -0.0137(16) 0.0082(15)
    C19 0.140(3) 0.0547(18) 0.176(4) -0.008(2) -0.038(3) 0.029(2)
    C20 0.103(2) 0.0555(17) 0.086(2) -0.0206(17) 0.0293(19) -0.0119(16)
    C21A 0.115(4) 0.055(3) 0.085(4) -0.020(3) -0.010(3) 0.008(2)
    C22A 0.101(3) 0.054(2) 0.086(3) -0.003(2) 0.001(3) 0.009(3)
    C23A 0.163(4) 0.066(3) 0.173(12) -0.041(3) 0.025(5) -0.019(4)
    C21B 0.115(4) 0.055(3) 0.085(4) -0.020(3) -0.010(3) 0.008(2)
    C22B 0.101(3) 0.054(2) 0.086(3) -0.003(2) 0.001(3) 0.009(3)
    C23B 0.163(4) 0.066(3) 0.173(12) -0.041(3) 0.025(5) -0.019(4)
_geom_special_details
;
 All esds (except the esd in the dihedral angle between two l.s. planes)
 are estimated using the full covariance matrix.  The cell esds are taken
 into account individually in the estimation of esds in distances, angles
 and torsion angles; correlations between esds in cell parameters are only
 used when they are defined by crystal symmetry.  An approximate (isotropic)
 treatment of cell esds is used for estimating esds involving l.s. planes.
;
loop_
    _geom_bond_atom_site_label_1
    _geom_bond_atom_site_label_2
    _geom_bond_site_symmetry_2
    _geom_bond_distance
    _geom_bond_publ_flag
    Co1 O1 . 1.9210(17) ?
    Co1 O3 . 1.972(2) ?
    Co1 N5 7_557 1.991(2) ?
    Co1 N1 . 1.993(2) ?
    N1 C1 . 1.336(3) ?
    N1 C5 . 1.347(3) ?
    N2 C3 . 1.369(3) ?
    N2 C6 . 1.395(3) ?
    N2 H2 . 0.8600 ?
    N3 C6 . 1.331(3) ?
    N3 C10 . 1.336(3) ?
    N4 C11 . 1.372(3) ?
    N4 C10 . 1.395(3) ?
    N4 H4 . 0.8600 ?
    N5 C13 . 1.342(3) ?
    N5 C14 . 1.346(3) ?
    N5 Co1 7_557 1.991(2) ?
    O1 C16 . 1.274(3) ?
    O2 C16 . 1.250(3) ?
    O3 C20 . 1.295(4) ?
    O4 C20 . 1.188(4) ?
    O5 H5B . 0.8591 ?
    O5 H5C . 0.8618 ?
    C1 C2 . 1.359(4) ?
    C1 H1 . 0.9300 ?
    C2 C3 . 1.395(3) ?
    C2 H2A . 0.9300 ?
    C3 C4 . 1.388(3) ?
    C4 C5 . 1.358(4) ?
    C4 H4A . 0.9300 ?
    C5 H5 . 0.9300 ?
    C6 C7 . 1.382(4) ?
    C7 C8 . 1.371(4) ?
    C7 H7 . 0.9300 ?
    C8 C9 . 1.380(4) ?
    C8 H8 . 0.9300 ?
    C9 C10 . 1.383(3) ?
    C9 H9 . 0.9300 ?
    C11 C12 . 1.387(3) ?
    C11 C15 . 1.394(3) ?
    C12 C13 . 1.367(4) ?
    C12 H12 . 0.9300 ?
    C13 H13 . 0.9300 ?
    C14 C15 . 1.355(3) ?
    C14 H14 . 0.9300 ?
    C15 H15 . 0.9300 ?
    C16 C17 . 1.473(3) ?
    C17 C18 . 1.284(4) ?
    C17 H17 . 0.9300 ?
    C18 C19 . 1.500(4) ?
    C18 H18 . 0.9300 ?
    C19 H19A . 0.9600 ?
    C19 H19B . 0.9600 ?
    C19 H19C . 0.9600 ?
    C20 C21B . 1.485(5) ?
    C20 C21A . 1.583(10) ?
    C21A C22A . 1.287(12) ?
    C21A H21A . 0.9300 ?
    C22A C23A . 1.59(2) ?
    C22A H22A . 0.9300 ?
    C23A H23A . 0.9600 ?
    C23A H23B . 0.9600 ?
    C23A H23C . 0.9600 ?
    C21B C22B . 1.279(6) ?
    C21B H21B . 0.9300 ?
    C22B C23B . 1.568(18) ?
    C22B H22B . 0.9300 ?
    C23B H23D . 0.9600 ?
    C23B H23E . 0.9600 ?
    C23B H23F . 0.9600 ?
loop_
    _geom_angle_atom_site_label_1
    _geom_angle_atom_site_label_2
    _geom_angle_atom_site_label_3
    _geom_angle_site_symmetry_1
    _geom_angle_site_symmetry_3
    _geom_angle
    _geom_angle_publ_flag
    O1 Co1 O3 . . 162.90(10) ?
    O1 Co1 N5 . 7_557 94.17(8) ?
    O3 Co1 N5 . 7_557 88.66(8) ?
    O1 Co1 N1 . . 93.69(8) ?
    O3 Co1 N1 . . 89.94(9) ?
    N5 Co1 N1 7_557 . 157.66(9) ?
    C1 N1 C5 . . 115.9(2) ?
    C1 N1 Co1 . . 126.27(18) ?
    C5 N1 Co1 . . 117.78(18) ?
    C3 N2 C6 . . 129.8(2) ?
    C3 N2 H2 . . 115.1 ?
    C6 N2 H2 . . 115.1 ?
    C6 N3 C10 . . 117.6(2) ?
    C11 N4 C10 . . 129.8(2) ?
    C11 N4 H4 . . 115.1 ?
    C10 N4 H4 . . 115.1 ?
    C13 N5 C14 . . 115.4(2) ?
    C13 N5 Co1 . 7_557 125.92(17) ?
    C14 N5 Co1 . 7_557 118.68(16) ?
    C16 O1 Co1 . . 116.37(15) ?
    C20 O3 Co1 . . 108.8(2) ?
    H5B O5 H5C . . 105.3 ?
    N1 C1 C2 . . 123.5(2) ?
    N1 C1 H1 . . 118.3 ?
    C2 C1 H1 . . 118.3 ?
    C1 C2 C3 . . 120.3(2) ?
    C1 C2 H2A . . 119.9 ?
    C3 C2 H2A . . 119.9 ?
    N2 C3 C4 . . 124.1(2) ?
    N2 C3 C2 . . 119.8(2) ?
    C4 C3 C2 . . 116.1(2) ?
    C5 C4 C3 . . 119.5(2) ?
    C5 C4 H4A . . 120.3 ?
    C3 C4 H4A . . 120.3 ?
    N1 C5 C4 . . 124.2(2) ?
    N1 C5 H5 . . 117.9 ?
    C4 C5 H5 . . 117.9 ?
    N3 C6 C7 . . 123.5(2) ?
    N3 C6 N2 . . 118.4(2) ?
    C7 C6 N2 . . 118.1(2) ?
    C8 C7 C6 . . 118.0(2) ?
    C8 C7 H7 . . 121.0 ?
    C6 C7 H7 . . 121.0 ?
    C7 C8 C9 . . 119.8(2) ?
    C7 C8 H8 . . 120.1 ?
    C9 C8 H8 . . 120.1 ?
    C8 C9 C10 . . 118.0(2) ?
    C8 C9 H9 . . 121.0 ?
    C10 C9 H9 . . 121.0 ?
    N3 C10 C9 . . 123.1(2) ?
    N3 C10 N4 . . 118.7(2) ?
    C9 C10 N4 . . 118.2(2) ?
    N4 C11 C12 . . 119.5(2) ?
    N4 C11 C15 . . 124.2(2) ?
    C12 C11 C15 . . 116.3(2) ?
    C13 C12 C11 . . 119.8(2) ?
    C13 C12 H12 . . 120.1 ?
    C11 C12 H12 . . 120.1 ?
    N5 C13 C12 . . 124.1(2) ?
    N5 C13 H13 . . 118.0 ?
    C12 C13 H13 . . 118.0 ?
    N5 C14 C15 . . 124.4(2) ?
    N5 C14 H14 . . 117.8 ?
    C15 C14 H14 . . 117.8 ?
    C14 C15 C11 . . 119.8(2) ?
    C14 C15 H15 . . 120.1 ?
    C11 C15 H15 . . 120.1 ?
    O2 C16 O1 . . 122.8(2) ?
    O2 C16 C17 . . 119.9(2) ?
    O1 C16 C17 . . 117.3(2) ?
    C18 C17 C16 . . 125.3(3) ?
    C18 C17 H17 . . 117.3 ?
    C16 C17 H17 . . 117.3 ?
    C17 C18 C19 . . 125.8(3) ?
    C17 C18 H18 . . 117.1 ?
    C19 C18 H18 . . 117.1 ?
    C18 C19 H19A . . 109.5 ?
    C18 C19 H19B . . 109.5 ?
    H19A C19 H19B . . 109.5 ?
    C18 C19 H19C . . 109.5 ?
    H19A C19 H19C . . 109.5 ?
    H19B C19 H19C . . 109.5 ?
    O4 C20 O3 . . 122.8(3) ?
    O4 C20 C21B . . 113.3(4) ?
    O3 C20 C21B . . 123.9(4) ?
    O4 C20 C21A . . 144.8(5) ?
    O3 C20 C21A . . 92.3(5) ?
    C21B C20 C21A . . 31.7(4) ?
    C22A C21A C20 . . 119.7(9) ?
    C22A C21A H21A . . 120.1 ?
    C20 C21A H21A . . 120.1 ?
    C21A C22A C23A . . 114(3) ?
    C21A C22A H22A . . 122.8 ?
    C23A C22A H22A . . 122.8 ?
    C22B C21B C20 . . 122.4(5) ?
    C22B C21B H21B . . 118.8 ?
    C20 C21B H21B . . 118.8 ?
    C21B C22B C23B . . 121.0(15) ?
    C21B C22B H22B . . 119.5 ?
    C23B C22B H22B . . 119.5 ?
    C22B C23B H23D . . 109.5 ?
    C22B C23B H23E . . 109.5 ?
    H23D C23B H23E . . 109.5 ?
    C22B C23B H23F . . 109.5 ?
    H23D C23B H23F . . 109.5 ?
    H23E C23B H23F . . 109.5 ?
loop_
    _geom_hbond_atom_site_label_D
    _geom_hbond_atom_site_label_H
    _geom_hbond_atom_site_label_A
    _geom_hbond_site_symmetry_A
    _geom_hbond_distance_DH
    _geom_hbond_distance_HA
    _geom_hbond_distance_DA
    _geom_hbond_angle_DHA
    N2 H2 O4 6_566 0.86 1.99 2.831(4) 167.4
    N4 H4 O5 4_547 0.86 1.98 2.840(3) 174.4
    O5 H5B O2 . 0.86 1.89 2.737(3) 169.6
    O5 H5C O2 5_667 0.86 2.10 2.917(3) 158.2
data_global
_journal_date_recd_electronic     2008-11-04
_journal_date_accepted     2008-11-14
_journal_name_full     'Acta Crystallographica, Section E'
_journal_year     2008
_journal_volume     64
_journal_issue     12
_journal_page_first     m1579
_journal_page_last     m1579
_journal_paper_category     QM
_journal_coeditor_code     DN2402
_publ_contact_author_name     'Liang-Gui Wang'
_publ_contact_author_address
;
College of Chemistry and Life Science,
Lishui University,
323000 Lishui, ZheJiang
P. R. China
;
_publ_contact_author_email     'zjlswgl@126.com'
_publ_contact_author_fax     '86 571-88303458'
_publ_contact_author_phone     '86 571-88303458'
_publ_section_title
;
Bis(\m-N,N'-di-4-pyridylpyridine-2,6-diamine)bis[dimethacrylatocobalt(II)]
dihydrate
;
loop_
    _publ_author_name
    _publ_author_address
    'Liang-Gui Wang'
;
College of Chemistry and Life Science,
Lishui University,
323000 Lishui, Zhejiang
People's Republic of China
;
    'Ai-Hua Peng'
;
Department of Biochemistry,
Nan Yang Institute of Technology,
Nan Yang City, He Nan Province,
People's Republic of China
;
