# Supplementary material for: Bis(μ-N,N′-di-4-pyridylpyridine-2,6-diamine)bis[dimethacrylatocobalt(II)] dihydrate
Source: Acta Crystallogr Sect E Struct Rep Online. 2008 Nov 20;64(Pt 12):m1579. doi: 10.1107/S1600536808037847 (PMC2959996; doi:10.1107/S1600536808037847)
Supplement: Supplementary file 2 [file e-64-m1579-Isup2.hkl]

#
# h,k,l, Fc-squared, Fo-squared, sigma(Fo-squared) and status flag
#
data_I
_shelx_title ' I in space group C  2/c'
_shelx_refln_list_code          4
_shelx_F_calc_maximum      893.66
_exptl_crystal_F_000      2120.00
_reflns_d_resolution_high  0.8346
 
loop_
 _symmetry_equiv_pos_as_xyz
 'x, y, z'
 '-x, y, -z+1/2'
 'x+1/2, y+1/2, z'
 '-x+1/2, y+1/2, -z+1/2'
 '-x, -y, -z'
 'x, -y, z-1/2'
 '-x+1/2, -y+1/2, -z'
 'x+1/2, -y+1/2, z-1/2'
 
_cell_length_a    16.8520
_cell_length_b    17.4250
_cell_length_c    16.2060
_cell_angle_alpha  90.000
_cell_angle_beta   91.848
_cell_angle_gamma  90.000
 
_shelx_F_squared_multiplier     1.000
 
loop_
 _refln_index_h
 _refln_index_k
 _refln_index_l
 _refln_F_squared_calc
 _refln_F_squared_meas
 _refln_F_squared_sigma
 _refln_observed_status
   2   0   0    60056.27    58404.55   1126.58 o
   4   0   0    10854.86     6439.94    127.15 o
   6   0   0     2604.79     2613.28     55.63 o
   8   0   0     5252.20     5748.58     96.78 o
  10   0   0      389.64      414.86     15.00 o
  12   0   0     2393.82     2131.27     53.98 o
  14   0   0      380.35      304.71     22.85 o
  16   0   0      854.21      901.86     52.90 o
  18   0   0        2.77        3.31     35.04 o
  20   0   0       22.91       45.62     42.98 o
   1   1   0     9605.98     9788.53    155.98 o
   3   1   0     4847.61     4393.97     61.57 o
   5   1   0     1784.81     2271.09     36.74 o
   7   1   0    14348.48    13360.48    214.06 o
   9   1   0     4423.80     4482.47     59.79 o
  11   1   0     3029.23     2914.73     54.58 o
  13   1   0     1905.42     1836.09     40.57 o
  15   1   0     1237.82     1192.55     29.96 o
  17   1   0       15.76       37.54     21.55 o
  19   1   0      248.92      218.90     32.73 o
   0   2   0    33644.55    34535.34    952.77 o
   2   2   0    64730.89    62351.73    849.75 o
   4   2   0    10751.39    11845.56    163.38 o
   6   2   0       81.70      138.28      6.80 o
   8   2   0    14322.37    13170.72    166.33 o
  10   2   0     3896.69     3980.13     60.74 o
  12   2   0      320.11      339.12     14.18 o
  14   2   0      363.60      340.44     15.04 o
  16   2   0       59.05       52.35     19.13 o
  18   2   0       49.28       43.71     25.95 o
  20   2   0        3.41       24.80     39.67 o
   1   3   0     3636.75     2884.05     47.58 o
   3   3   0    15057.69    13224.76    182.05 o
   5   3   0     2322.40     2196.45     33.70 o
   7   3   0        4.13       25.05      5.99 o
   9   3   0        4.31        2.41      7.00 o
  11   3   0     1222.57     1133.62     22.41 o
  13   3   0      244.16      224.48     19.47 o
  15   3   0      169.93      216.42     20.18 o
  17   3   0        0.94       -7.27     26.65 o
  19   3   0       74.99      102.15     51.91 o
   0   4   0    10162.79    10815.10    303.48 o
   2   4   0      236.74      363.91     26.74 o
   4   4   0     6955.06     7432.05    104.12 o
   6   4   0     1902.45     2124.81     33.61 o
   8   4   0      715.78      668.35     16.79 o
  10   4   0     1718.40     1658.13     30.66 o
  12   4   0      926.78     1014.93     25.10 o
  14   4   0       10.83       -3.82     22.01 o
  16   4   0       18.51       28.59     19.02 o
  18   4   0        0.24       18.54     22.31 o
   1   5   0      186.19      164.50     11.72 o
   3   5   0     1067.61      874.97     41.25 o
   5   5   0     5436.92     4890.24     70.57 o
   7   5   0    10170.33     9596.24    135.28 o
   9   5   0     4657.35     4917.65    105.35 o
  11   5   0     1994.82     1876.53     34.66 o
  13   5   0      333.21      275.32     19.42 o
  15   5   0      709.65      763.71     29.08 o
  17   5   0      224.44      287.66     24.88 o
  19   5   0       73.09       36.32     25.38 o
   0   6   0    19662.03    21335.32    591.77 o
   2   6   0     4035.72     4217.51     70.61 o
   4   6   0    54386.58    56247.90    889.73 o
   6   6   0     4801.79     4704.26     72.47 o
   8   6   0      259.03      280.10     11.05 o
  10   6   0      674.64      630.16     17.90 o
  12   6   0      572.63      465.88     21.78 o
  14   6   0        0.61       -3.96     16.58 o
  16   6   0      232.78      269.34     24.04 o
  18   6   0       10.32        9.81     23.36 o
   1   7   0     1323.93     1570.68     47.94 o
   3   7   0      208.54      200.61      9.70 o
   5   7   0     3603.80     3959.54     68.28 o
   7   7   0     7940.99     8724.21    124.28 o
   9   7   0     1723.78     1746.84     32.00 o
  11   7   0     8368.60     7702.51    352.14 o
  13   7   0     1222.79     1217.57     36.24 o
  15   7   0     1096.86     1033.92     68.30 o
  17   7   0      170.64      117.83     24.10 o
  19   7   0       99.90      130.05     27.84 o
   0   8   0    54397.83    59797.46   1649.01 o
   2   8   0    27309.03    30757.89    597.22 o
   4   8   0    13498.81    13187.58    213.12 o
   6   8   0     8293.14     8818.94    145.28 o
   8   8   0     1518.75     1654.59     35.53 o
  10   8   0     1133.77     1278.44     36.69 o
  12   8   0      383.48      401.09     43.38 o
  14   8   0      527.11      533.04     38.84 o
  16   8   0        1.95        4.97     21.69 o
  18   8   0        3.24        1.75     25.26 o
   1   9   0      238.43      216.70     14.21 o
   3   9   0      688.95      840.47     22.08 o
   5   9   0        4.27       12.96     12.09 o
   7   9   0     2023.94     2401.64     46.76 o
   9   9   0     5200.94     4880.62    107.49 o
  11   9   0     3341.11     3325.26     82.88 o
  13   9   0      483.69      500.06     29.87 o
  15   9   0        3.07       -5.93     20.57 o
  17   9   0        2.00        6.22     24.05 o
   0  10   0      422.79      676.40     36.36 o
   2  10   0     8115.07     8215.55    135.89 o
   4  10   0     1050.64     1090.00     50.41 o
   6  10   0     1191.99     1386.40     41.43 o
   8  10   0     1198.25     1089.18     38.98 o
  10  10   0     1092.39     1106.93     41.96 o
  12  10   0      249.69      224.89     35.04 o
  14  10   0      468.83      527.40     27.90 o
  16  10   0      106.90      126.61     24.99 o
   1  11   0     2851.02     2831.34     53.19 o
   3  11   0        7.75       14.36     10.73 o
   5  11   0      215.68      221.39     14.33 o
   7  11   0       81.92      103.45     18.61 o
   9  11   0      838.46      878.98     36.21 o
  11  11   0       17.36       18.84     22.40 o
  13  11   0       57.57       26.41     26.38 o
  15  11   0      175.28      213.59     34.14 o
  17  11   0        1.99      -23.00     36.70 o
   0  12   0      185.69      184.48     23.80 o
   2  12   0      909.22      913.83     26.78 o
   4  12   0       74.83      102.28     18.65 o
   6  12   0      116.99      151.57     18.58 o
   8  12   0      181.87      164.21     30.08 o
  10  12   0       36.28       27.44     29.09 o
  12  12   0      508.67      502.78     33.89 o
  14  12   0      158.36      132.96     31.42 o
  16  12   0       22.06        8.93     33.89 o
   1  13   0      140.87      138.25     14.38 o
   3  13   0        1.27       -3.43     12.71 o
   5  13   0       79.87       76.37     14.41 o
   7  13   0     5751.54     5620.61    123.61 o
   9  13   0      284.24      317.41     41.32 o
  11  13   0      848.82      863.58     40.14 o
  13  13   0      525.58      601.15     39.16 o
  15  13   0      304.54      263.99     36.90 o
   0  14   0       96.10       15.87     21.16 o
   2  14   0     1227.66     1331.12     34.39 o
   4  14   0     7861.92     7528.89    157.54 o
   6  14   0      820.82      810.37     97.53 o
   8  14   0      330.35      280.63     26.63 o
  10  14   0     2248.59     2330.24     67.25 o
  12  14   0      306.56      232.58     32.48 o
  14  14   0       45.70       50.05     31.92 o
   1  15   0      354.29      344.66     19.82 o
   3  15   0      858.34      985.65     35.02 o
   5  15   0     1696.97     1731.59     53.28 o
   7  15   0       23.57       34.08     22.86 o
   9  15   0     2463.71     2428.71     69.80 o
  11  15   0     1837.17     1907.98     64.54 o
  13  15   0      396.19      350.86     38.09 o
   0  16   0      436.58      433.17     74.71 o
   2  16   0     2480.58     2488.97     66.45 o
   4  16   0     3350.49     3367.11     87.94 o
   6  16   0      260.82      302.86     29.09 o
   8  16   0       21.31       -9.74     31.08 o
  10  16   0       56.48       20.07     28.75 o
  12  16   0       78.13       66.93     32.88 o
   1  17   0      105.20      159.43     19.44 o
   3  17   0      115.17      110.22     25.01 o
   5  17   0      327.87      390.80     31.90 o
   7  17   0      279.36      297.17     31.59 o
   9  17   0      544.42      534.15     38.50 o
  11  17   0      318.57      319.06     38.39 o
   0  18   0      338.96      406.41     32.73 o
   2  18   0      449.32      367.24     90.91 o
   4  18   0        2.48       16.61     25.45 o
   6  18   0       39.06       81.74     28.23 o
   8  18   0      623.13      689.11     41.69 o
  10  18   0       82.28      102.87     52.23 o
   1  19   0       12.80        2.47     20.74 o
   3  19   0        5.44       10.25     26.65 o
   5  19   0       29.35       19.11     28.89 o
   7  19   0       10.25       12.86     30.78 o
   0  20   0      838.96      920.38     62.82 o
   2  20   0      387.07      328.64     27.86 o
   4  20   0      149.29      147.29     32.73 o
 -19   1   1       14.94       22.95     26.41 o
 -17   1   1        8.17        4.78     22.20 o
 -15   1   1      750.99      870.88     31.15 o
 -13   1   1      146.03      137.04     12.95 o
 -11   1   1      333.15      317.72     15.84 o
  -9   1   1      330.41      480.01     14.41 o
  -7   1   1     5202.36     4478.02     63.96 o
  -5   1   1      238.60      129.37      6.30 o
  -3   1   1     9629.20     9318.86    131.38 o
  -1   1   1      951.72      281.35      5.34 o
   1   1   1    64827.37    57857.32   1117.24 o
   3   1   1     5502.20     6465.21    103.56 o
   5   1   1     3112.55     3009.53     51.15 o
   7   1   1     3778.75     3869.27     57.11 o
   9   1   1      601.27      650.21     17.10 o
  11   1   1      544.18      565.07     19.21 o
  13   1   1        2.93        2.53     10.96 o
  15   1   1        0.47       -0.98     12.99 o
  17   1   1        0.19       11.41     18.43 o
  19   1   1        2.09       13.43     27.82 o
 -20   2   1      112.48      103.76     32.00 o
 -18   2   1      429.60      494.33     43.97 o
 -16   2   1      263.11      237.09     21.58 o
 -14   2   1       77.63       56.66     15.82 o
 -12   2   1     3541.20     3416.62     66.02 o
 -10   2   1     1735.62     1688.25     27.10 o
  -8   2   1      107.95       75.34      7.33 o
  -6   2   1     4996.87     5027.54     65.12 o
  -4   2   1    64427.32    56364.12    697.11 o
  -2   2   1      135.03       66.99      4.77 o
   0   2   1     1837.71     2587.85     52.12 o
   2   2   1    40699.94    38420.04    524.00 o
   4   2   1    25778.52    28135.18    384.60 o
   6   2   1       27.26       45.04      5.60 o
   8   2   1    20767.31    19661.04    271.80 o
  10   2   1     3215.49     2936.72     88.83 o
  12   2   1     1066.93     1077.55     41.71 o
  14   2   1      848.19      813.41     24.17 o
  16   2   1     1577.83     1676.52     43.26 o
  18   2   1       42.87       44.58     22.70 o
  20   2   1       51.48       48.88     31.28 o
 -19   3   1        0.13       -0.50     28.76 o
 -17   3   1      544.07      563.53     28.32 o
 -15   3   1      532.45      519.67     24.39 o
 -13   3   1      693.38      636.02     20.31 o
 -11   3   1     3292.80     3141.32     50.72 o
  -9   3   1      225.50      292.01     13.20 o
  -7   3   1     3569.61     3621.86     48.58 o
  -5   3   1     6008.28     7120.31     90.50 o
  -3   3   1    13541.19    13847.53    190.65 o
  -1   3   1    13984.29    16982.82    269.73 o
   1   3   1    67044.66    65050.88   1026.62 o
   3   3   1   104852.66   105593.21   1437.41 o
   5   3   1    60236.65    56854.57    775.80 o
   7   3   1      527.82      579.20     14.60 o
   9   3   1      431.22      395.00     12.48 o
  11   3   1     1719.23     1613.06     33.91 o
  13   3   1     1163.93     1261.63     28.54 o
  15   3   1      469.95      435.34     26.06 o
  17   3   1      233.71      292.86     33.18 o
  19   3   1        9.61       32.83     24.96 o
 -18   4   1      615.32      652.83     31.61 o
 -16   4   1     1244.93     1294.91     39.38 o
 -14   4   1     2879.01     2739.28     57.50 o
 -12   4   1      712.72      646.59     19.35 o
 -10   4   1     5434.63     5332.50     79.16 o
  -8   4   1     2929.23     2932.57     45.42 o
  -6   4   1     1950.97     2005.11     58.39 o
  -4   4   1      841.74      897.98     16.32 o
  -2   4   1       30.67       13.77      5.20 o
   0   4   1     2273.53     1701.16     37.63 o
   2   4   1     8612.91     8529.00    137.28 o
   4   4   1    39342.11    38955.94    477.19 o
   6   4   1     3962.44     4090.55     59.91 o
   8   4   1     9528.59     9393.26    132.72 o
  10   4   1     7092.90     7289.94    122.27 o
  12   4   1     3236.88     3168.97     73.87 o
  14   4   1     1283.20     1311.59     30.98 o
  16   4   1      604.41      570.05     27.44 o
  18   4   1      625.24      501.10     37.27 o
 -19   5   1       32.63       19.70     33.94 o
 -17   5   1       10.46       23.19     20.31 o
 -15   5   1        7.56       -7.46     17.26 o
 -13   5   1      828.74      829.45     43.24 o
 -11   5   1      315.05      301.60     16.48 o
  -9   5   1     2582.95     2829.53     71.29 o
  -7   5   1    15219.67    15297.53    212.63 o
  -5   5   1    17103.70    16728.35    230.98 o
  -3   5   1    17441.44    19950.71    317.70 o
  -1   5   1     1002.81      792.24     17.40 o
   1   5   1     3915.09     5009.47     82.32 o
   3   5   1    13487.94    14083.61    225.33 o
   5   5   1     5425.62     5883.41     98.11 o
   7   5   1     1368.81     1468.54     26.43 o
   9   5   1      101.76       88.53      9.30 o
  11   5   1      145.22      124.02     11.60 o
  13   5   1      370.45      346.07     16.86 o
  15   5   1     1530.75     1582.06     42.62 o
  17   5   1      135.74      115.05     22.84 o
  19   5   1       31.81       34.33     25.96 o
 -18   6   1      432.02      365.26     28.72 o
 -16   6   1       15.56        8.47     19.94 o
 -14   6   1      216.72      300.76     21.56 o
 -12   6   1       99.85      114.87     47.88 o
 -10   6   1      486.01      487.89     15.92 o
  -8   6   1    10621.94    10906.42    164.14 o
  -6   6   1     7585.43     6945.12     99.16 o
  -4   6   1     1001.48      962.03     21.16 o
  -2   6   1     2211.03     2840.71     49.22 o
   0   6   1      693.82      676.38     20.55 o
   2   6   1      681.79      864.86     20.41 o
   4   6   1     3083.58     2861.55     91.03 o
   6   6   1     1704.25     2119.19     34.48 o
   8   6   1     2002.30     1855.36     33.88 o
  10   6   1     2817.04     2667.00     44.73 o
  12   6   1     2156.19     2243.44     46.19 o
  14   6   1       72.52       83.29     18.39 o
  16   6   1       44.75       17.79     20.61 o
  18   6   1       98.03      105.53     25.65 o
 -19   7   1       19.17        4.07     25.58 o
 -17   7   1        0.00      -20.11     21.43 o
 -15   7   1      448.86      461.64     25.72 o
 -13   7   1       90.08       77.74     17.07 o
 -11   7   1      365.97      421.56     20.50 o
  -9   7   1      152.41      205.47     11.10 o
  -7   7   1     1711.09     1569.71     28.00 o
  -5   7   1     7168.91     6949.47    115.13 o
  -3   7   1     5578.17     6506.78    184.48 o
  -1   7   1    12008.27    13533.43    267.90 o
   1   7   1      337.57      186.16     11.22 o
   3   7   1       56.55       98.28     10.39 o
   5   7   1    18939.66    19056.57    305.48 o
   7   7   1      698.34      772.02     36.21 o
   9   7   1        5.52        5.07      8.80 o
  11   7   1      136.28      170.92     13.24 o
  13   7   1      124.23      130.07     18.67 o
  15   7   1       64.25       70.86     20.31 o
  17   7   1       50.79       65.03     23.45 o
 -18   8   1       87.48       53.86     25.33 o
 -16   8   1        9.28       28.22     21.36 o
 -14   8   1      394.24      424.80     24.73 o
 -12   8   1      145.19      143.41     17.87 o
 -10   8   1        4.98        4.86     15.68 o
  -8   8   1      687.07      829.58     27.07 o
  -6   8   1      750.01      785.76     41.08 o
  -4   8   1        0.75       -3.76      9.71 o
  -2   8   1    11120.24    11945.02    193.14 o
   0   8   1     6670.57     7119.98    144.47 o
   2   8   1      969.42     1102.08     24.79 o
   4   8   1      265.17      214.37     11.25 o
   6   8   1      502.88      476.80     19.03 o
   8   8   1     3852.10     3927.26     70.18 o
  10   8   1       59.88       92.75     11.62 o
  12   8   1      398.23      400.35     21.80 o
  14   8   1      349.41      432.21     25.04 o
  16   8   1       87.29       91.74     23.07 o
  18   8   1       49.41       22.72     25.98 o
 -17   9   1        0.44       -8.06     24.00 o
 -15   9   1      454.06      473.63     28.41 o
 -13   9   1      460.47      441.44     27.99 o
 -11   9   1     1649.03     1563.94     41.05 o
  -9   9   1     9001.87     9141.92    243.65 o
  -7   9   1     8788.00     8551.28    142.20 o
  -5   9   1      313.02      314.68     13.33 o
  -3   9   1     6116.80     6374.96    106.74 o
  -1   9   1     4501.29     4364.17     74.94 o
   1   9   1    38452.07    40171.09    785.93 o
   3   9   1     8548.58     8823.34    145.17 o
   5   9   1        7.98       27.70     12.95 o
   7   9   1     2559.17     2613.73     50.12 o
   9   9   1      631.75      584.96     22.02 o
  11   9   1      317.58      227.04    162.98 o
  13   9   1      304.05      245.24     70.46 o
  15   9   1       11.70      -19.74     20.94 o
  17   9   1        3.55        4.98     24.64 o
 -16  10   1      109.00      117.66     24.82 o
 -14  10   1       96.62       49.95     20.81 o
 -12  10   1      260.74      243.94     26.92 o
 -10  10   1      156.63      153.38     22.86 o
  -8  10   1       45.66       27.95     17.13 o
  -6  10   1     2923.16     2889.89     65.10 o
  -4  10   1     1180.86     1386.15     36.38 o
  -2  10   1      197.61      193.71     12.02 o
   0  10   1     5984.62     5732.87    119.45 o
   2  10   1     5303.14     5567.83    115.48 o
   4  10   1     9617.24     9810.28    161.72 o
   6  10   1     5889.93     6106.47    104.68 o
   8  10   1     3717.62     3649.97     67.45 o
  10  10   1     2279.42     2368.24    142.15 o
  12  10   1     1028.74      988.44     40.61 o
  14  10   1     1033.01     1014.87     44.23 o
  16  10   1      555.58      594.62     92.78 o
 -17  11   1      280.38      270.56     62.48 o
 -15  11   1       13.14        6.13     50.25 o
 -13  11   1      244.42      215.52     50.91 o
 -11  11   1     1663.76     1490.17     50.13 o
  -9  11   1     5734.67     5706.83    259.19 o
  -7  11   1     7377.00     7285.85    238.36 o
  -5  11   1     9450.86     9444.35    156.74 o
  -3  11   1    11269.34    12203.64    199.50 o
  -1  11   1    16764.63    16276.00    263.01 o
   1  11   1    13673.57    14482.93    235.13 o
   3  11   1     4845.43     5032.05     87.27 o
   5  11   1     1468.54     1647.14     75.14 o
   7  11   1     2614.10     2586.43     51.74 o
   9  11   1     1592.05     1590.64     81.99 o
  11  11   1       36.97        8.63     50.91 o
  13  11   1        0.48      -25.22     25.22 o
  15  11   1       13.58       -4.74     30.41 o
  17  11   1       12.71      -30.68     34.83 o
 -16  12   1      306.00      315.12     38.98 o
 -14  12   1     1062.89     1241.71     51.15 o
 -12  12   1      196.45      208.84     28.23 o
 -10  12   1      347.61      342.59     28.14 o
  -8  12   1      214.24      222.87     23.91 o
  -6  12   1       36.89       50.16     18.36 o
  -4  12   1        0.09       -5.27     11.95 o
  -2  12   1      408.70      391.56     25.12 o
   0  12   1      437.84      393.93     43.31 o
   2  12   1     3164.03     3267.55     60.69 o
   4  12   1     6979.38     6978.59    160.74 o
   6  12   1     5243.54     5203.72     92.07 o
   8  12   1      783.58      771.62     33.98 o
  10  12   1       17.41       21.93     21.91 o
  12  12   1     1205.55     1183.39     77.69 o
  14  12   1     1854.79     1851.12     62.99 o
  16  12   1      266.29      237.20     38.50 o
 -15  13   1      118.07       92.53     53.88 o
 -13  13   1       25.41       -3.95     27.97 o
 -11  13   1       14.71        2.04     36.03 o
  -9  13   1     1713.75     1759.72     54.82 o
  -7  13   1     6509.11     6726.24    144.87 o
  -5  13   1     1598.02     1569.51     52.23 o
  -3  13   1     2862.66     2958.16     57.08 o
  -1  13   1     1330.01     1249.80     32.13 o
   1  13   1     1144.45     1122.33     30.26 o
   3  13   1      508.50      529.23     20.82 o
   5  13   1      186.40      136.03     27.63 o
   7  13   1     1543.79     1600.61     69.43 o
   9  13   1       66.93       75.86     23.44 o
  11  13   1      184.56      186.93     33.06 o
  13  13   1      197.19      279.38     37.36 o
  15  13   1       90.33       86.73     34.78 o
 -14  14   1       29.20       -7.89     31.93 o
 -12  14   1       16.99       16.91     28.27 o
 -10  14   1       49.66       18.69     24.92 o
  -8  14   1      886.33      896.61     38.20 o
  -6  14   1       30.00      -16.31     33.39 o
  -4  14   1      485.53      447.99     32.40 o
  -2  14   1      686.08      703.72     24.81 o
   0  14   1      326.05      291.45     21.50 o
   2  14   1       25.48       -1.42     13.82 o
   4  14   1     1089.44     1068.35     31.54 o
   6  14   1     4222.67     4290.05    119.02 o
   8  14   1       73.23       85.59     23.62 o
  10  14   1       75.61       59.11     26.35 o
  12  14   1      449.43      432.58     35.78 o
  14  14   1       21.38       -8.91     31.93 o
 -13  15   1       81.13       50.40     32.37 o
 -11  15   1       38.10       83.15     29.69 o
  -9  15   1      133.55      110.26     46.95 o
  -7  15   1      102.83      114.00     24.38 o
  -5  15   1     2349.22     2353.41     97.19 o
  -3  15   1     3961.36     4118.37     76.81 o
  -1  15   1     2316.07     2110.42     46.54 o
   1  15   1      587.41      586.12     23.03 o
   3  15   1       40.83       62.85     16.15 o
   5  15   1       22.29       27.92     21.84 o
   7  15   1     1552.42     1555.12     71.41 o
   9  15   1      307.31      379.41     32.19 o
  11  15   1       67.59       84.92     29.47 o
  13  15   1      109.40       57.42     32.84 o
 -12  16   1       86.48       37.23     31.72 o
 -10  16   1        5.34       -7.44     27.80 o
  -8  16   1       96.45       34.96     38.35 o
  -6  16   1      269.29      285.69     28.47 o
  -4  16   1      115.79       97.64     23.83 o
  -2  16   1      345.89      445.62     22.28 o
   0  16   1      587.71      609.68     31.78 o
   2  16   1      118.85      144.80     18.16 o
   4  16   1       32.93        0.15     16.79 o
   6  16   1      285.55      276.46     47.27 o
   8  16   1      417.78      456.08     45.62 o
  10  16   1      278.70      350.48     40.99 o
  12  16   1      677.17      656.40     44.15 o
 -11  17   1     1137.33     1194.98     54.88 o
  -9  17   1     1052.29     1127.90     71.41 o
  -7  17   1     3224.34     3122.21     83.59 o
  -5  17   1     2244.90     2156.20     64.48 o
  -3  17   1     4689.73     4622.22    107.76 o
  -1  17   1     2485.53     2197.62     50.11 o
   1  17   1       80.40       33.49     20.31 o
   3  17   1       31.53       72.41     18.82 o
   5  17   1     3106.31     2886.39     77.08 o
   7  17   1     1425.54     1339.92     52.20 o
   9  17   1       32.85       12.82     44.96 o
  11  17   1      199.68      251.87     37.74 o
 -10  18   1      244.34      188.37     36.43 o
  -8  18   1      442.61      416.27     37.56 o
  -6  18   1       12.90       17.28     27.20 o
  -4  18   1        0.06       -2.60     25.45 o
  -2  18   1      652.21      726.99     40.00 o
   0  18   1     1735.35     1655.08     38.50 o
   2  18   1     1163.72     1015.97     33.56 o
   4  18   1      183.07      255.64     48.60 o
   6  18   1      508.71      583.53     45.29 o
   8  18   1     1066.89      981.41     46.58 o
  10  18   1      749.97      767.02     46.11 o
  -7  19   1      703.19      681.53     50.58 o
  -5  19   1     1232.63     1190.26     49.50 o
  -3  19   1     2538.58     2241.21     68.25 o
  -1  19   1     2387.08     2363.13     65.13 o
   1  19   1     1041.17     1100.43     32.69 o
   3  19   1     1031.48     1010.66     44.41 o
   5  19   1      984.48     1001.67     46.50 o
   7  19   1      617.85      629.60     42.36 o
  -4  20   1      144.50      103.90     31.78 o
  -2  20   1      198.71      179.64     47.48 o
   0  20   1      802.28      835.15     34.42 o
   2  20   1      516.83      490.89     30.66 o
   4  20   1       42.96       65.85     42.32 o
 -20   0   2       55.41       66.78     42.98 o
 -18   0   2      170.17      144.14     39.01 o
 -16   0   2      550.97      532.26     44.30 o
 -14   0   2     2725.48     2749.87     81.32 o
 -12   0   2     5885.87     5392.36    115.01 o
 -10   0   2     7963.99     8358.37    143.59 o
  -8   0   2    42613.31    38974.48    631.62 o
  -6   0   2     4241.08     2904.31     50.85 o
  -4   0   2    12773.47     8696.03    170.18 o
  -2   0   2    54079.70    57374.91   1104.17 o
   0   0   2    15198.92    15632.60    317.84 o
   2   0   2     5539.06     7268.52    119.26 o
   4   0   2   798620.38   656474.63  12619.30 o
   6   0   2     3667.62     2867.40     61.00 o
   8   0   2      666.87      664.24     23.36 o
  10   0   2       25.18       30.63     11.39 o
  12   0   2      256.69      244.24     24.79 o
  14   0   2     1082.68     1192.79     57.52 o
  16   0   2       79.05      104.97     22.31 o
  18   0   2      480.38      521.73     34.35 o
  20   0   2       59.82       64.79     44.30 o
 -19   1   2      100.85       46.39     28.51 o
 -17   1   2      191.12      205.77     26.41 o
 -15   1   2       93.13       83.97     22.44 o
 -13   1   2      707.64      644.32     46.19 o
 -11   1   2      107.07       98.06     10.07 o
  -9   1   2      873.01      941.15     16.49 o
  -7   1   2       27.71       56.32      7.68 o
  -5   1   2       32.58       15.31      4.04 o
  -3   1   2     4748.67     4579.00     65.43 o
  -1   1   2    61679.04    63514.47    998.06 o
   1   1   2    23788.00    23922.49    493.11 o
   3   1   2    11084.29    13203.94    181.54 o
   5   1   2   104181.67   100072.83   1363.08 o
   7   1   2    30305.44    29743.39    408.23 o
   9   1   2     3521.15     3448.92     52.98 o
  11   1   2     3866.06     3602.89     56.62 o
  13   1   2     3154.99     2998.33     50.40 o
  15   1   2     1168.78     1217.49     30.57 o
  17   1   2      197.04      197.48     18.57 o
  19   1   2       28.24       39.51     26.61 o
 -20   2   2        7.74       15.40     30.15 o
 -18   2   2       53.85       57.02     25.23 o
 -16   2   2      724.69      660.20     48.08 o
 -14   2   2     1300.53     1209.22     34.58 o
 -12   2   2      923.04      918.17     23.33 o
 -10   2   2     5851.66     5688.52     75.60 o
  -6   2   2    17763.61    18979.07    236.78 o
  -4   2   2    19235.88    18114.52    252.71 o
  -2   2   2     4773.94     3945.09     56.98 o
   0   2   2    25954.17    26143.30    510.08 o
   2   2   2    52467.54    51031.89    806.00 o
   4   2   2      838.62      836.97     15.19 o
   6   2   2     3330.83     3181.30     47.51 o
   8   2   2      121.70      141.40     12.40 o
  10   2   2      334.76      363.56     12.93 o
  12   2   2       20.55       29.98     11.55 o
  14   2   2       57.09       62.71     13.17 o
  16   2   2       30.18       21.57     14.91 o
  18   2   2       26.16       -4.00     21.09 o
 -19   3   2        1.91       21.08     26.45 o
 -17   3   2        2.45      -14.89     23.30 o
 -15   3   2        2.54      -14.84     16.32 o
 -13   3   2      330.41      348.65     19.20 o
 -11   3   2      399.40      396.82     14.32 o
  -9   3   2     2171.80     1905.93     29.14 o
  -7   3   2      112.31      128.64      6.38 o
  -5   3   2     7102.89     6657.25     85.16 o
  -3   3   2     7504.27     7908.24    111.85 o
  -1   3   2     2315.86     2085.81     35.49 o
   1   3   2    47188.55    42301.21    668.34 o
   3   3   2     1362.40     1168.87     22.25 o
   5   3   2    46515.84    42628.70    582.34 o
   7   3   2    23408.99    20896.20    404.19 o
   9   3   2      661.93      555.41     17.94 o
  11   3   2       12.57       12.26      9.17 o
  13   3   2     1053.88     1000.47     25.84 o
  15   3   2      948.47      925.09     26.72 o
  17   3   2       34.52       17.35     19.55 o
  19   3   2        0.34       27.39     32.79 o
 -18   4   2        6.37       17.21     25.19 o
 -16   4   2        0.20       -6.77     19.91 o
 -14   4   2        0.46       -3.24     15.76 o
 -12   4   2      508.01      452.88     61.26 o
 -10   4   2      778.16      933.78     19.37 o
  -8   4   2     1247.86     1060.22     18.95 o
  -6   4   2     7226.84     6162.40     88.86 o
  -4   4   2     1878.26     1550.44     29.03 o
  -2   4   2     1482.63     1861.02     40.08 o
   0   4   2      132.04      256.73      9.98 o
   2   4   2    18175.41    16347.00    260.43 o
   4   4   2     6527.21     5758.13     94.53 o
   6   4   2     1724.23     1626.72     27.33 o
   8   4   2      292.24      224.92     10.08 o
  10   4   2      600.42      565.86     17.56 o
  12   4   2        4.22      -10.35     10.35 o
  14   4   2      284.23      265.77     16.13 o
  16   4   2        8.71      -12.25     16.36 o
  18   4   2      109.36      137.83     30.15 o
 -19   5   2       44.68       64.91     28.61 o
 -17   5   2        0.80        6.78     20.63 o
 -15   5   2       76.25       38.70     18.34 o
 -13   5   2        7.02        6.14     18.43 o
 -11   5   2      827.90      899.14     31.46 o
  -9   5   2     1406.44     1226.84     24.18 o
  -7   5   2      334.93      358.73     21.94 o
  -5   5   2     3948.12     4125.80     60.12 o
  -3   5   2     2735.57     2625.88     48.70 o
  -1   5   2     3410.57     4097.75     68.18 o
   1   5   2      930.47     1033.46     23.84 o
   3   5   2     2781.40     3626.03     61.19 o
   5   5   2      265.86      224.84      9.60 o
   7   5   2     3226.72     3532.97     53.62 o
   9   5   2     1327.26     1284.15     44.76 o
  11   5   2     6206.46     5947.11     88.83 o
  13   5   2      735.14      767.73     22.35 o
  15   5   2       37.90       67.99     19.28 o
  17   5   2       12.71       19.71     23.87 o
  19   5   2       79.12      115.12     27.89 o
 -18   6   2       15.10       40.32     24.05 o
 -16   6   2      150.57      131.30     21.73 o
 -14   6   2     1848.30     1867.48     45.14 o
 -12   6   2     7975.56     7735.13    132.32 o
 -10   6   2     2206.50     2297.61     46.68 o
  -8   6   2     5211.12     5178.79     76.20 o
  -6   6   2    12614.81    12828.72    178.91 o
  -4   6   2     8760.46     8954.12    145.41 o
  -2   6   2     1341.89     1647.99     30.99 o
   0   6   2     3328.55     3457.12     83.97 o
   2   6   2      198.88      156.92      8.68 o
   4   6   2    25071.08    25603.54    407.64 o
   6   6   2     5675.20     6031.78    101.00 o
   8   6   2     3136.49     3229.82     45.56 o
  10   6   2     1075.45      966.58     53.06 o
  12   6   2     1548.16     1588.31     33.37 o
  14   6   2      517.68      487.57     24.94 o
  16   6   2      395.99      516.54     47.97 o
  18   6   2      167.09      198.04     38.89 o
 -17   7   2      156.49      210.47     25.30 o
 -15   7   2       72.80       58.88     20.09 o
 -13   7   2      175.87      144.22     18.54 o
 -11   7   2      805.95      691.43     33.31 o
  -9   7   2      105.40      121.64     13.33 o
  -7   7   2      726.19      706.18     16.93 o
  -5   7   2    13398.54    13839.65    223.29 o
  -3   7   2      609.81      803.09     27.33 o
  -1   7   2     1967.01     1855.42     34.84 o
   1   7   2    18354.60    18545.61    365.38 o
   3   7   2    33650.87    35816.02    568.47 o
   5   7   2    10784.82    11365.69    184.74 o
   7   7   2     3229.37     3421.77     61.54 o
   9   7   2     9591.47     9754.37    139.57 o
  11   7   2     6104.51     6114.87    118.17 o
  13   7   2      682.28      695.58     27.19 o
  15   7   2      974.59      969.20     33.87 o
  17   7   2       85.87       54.66     23.80 o
 -18   8   2      211.45      154.34     27.40 o
 -16   8   2      282.13      234.66     47.20 o
 -14   8   2     1035.29     1082.27     35.81 o
 -12   8   2     1361.50     1374.25     44.34 o
 -10   8   2     4700.57     4772.02     85.86 o
  -8   8   2     1745.00     1806.06     45.44 o
  -6   8   2    10163.82     9990.08    163.60 o
  -4   8   2    20032.59    21558.37    345.06 o
  -2   8   2    28327.45    29975.49    587.45 o
   0   8   2     8498.37    10067.27    201.50 o
   2   8   2     6391.43     6242.88    162.26 o
   4   8   2     9391.00    10262.56    204.29 o
   6   8   2      247.82      274.22     13.09 o
   8   8   2      254.07      245.21     14.79 o
  10   8   2      221.63      203.35     13.47 o
  12   8   2      400.67      401.87     27.29 o
  14   8   2      152.47      177.58     23.16 o
  16   8   2      148.87      118.58     24.05 o
  18   8   2       45.11       32.57     26.54 o
 -17   9   2      439.00      497.66     31.29 o
 -15   9   2      145.54      150.52     56.98 o
 -13   9   2      227.56      184.84     20.61 o
 -11   9   2      380.47      399.12     28.73 o
  -9   9   2       61.47       93.23     18.82 o
  -7   9   2      895.66      816.97     33.06 o
  -5   9   2      985.56     1119.19     26.31 o
  -3   9   2     1639.84     1707.79     34.48 o
  -1   9   2    22484.92    24204.55    386.79 o
   1   9   2    19068.94    20230.60    323.93 o
   3   9   2    13444.46    13187.82    214.00 o
   5   9   2     4675.76     5281.61    122.96 o
   7   9   2     2427.88     2484.18     48.39 o
   9   9   2     1814.27     1966.62     48.06 o
  11   9   2     2490.49     2397.90     63.92 o
  13   9   2      865.47      801.04     70.05 o
  15   9   2      377.61      302.51     26.04 o
  17   9   2       92.87       91.93     26.50 o
 -16  10   2      251.83      253.34     27.00 o
 -14  10   2        3.59       10.60     19.77 o
 -12  10   2       24.86       12.75     22.24 o
 -10  10   2     1979.11     1952.66    121.66 o
  -8  10   2      240.20      288.18     22.31 o
  -6  10   2     2561.31     2412.87     59.80 o
  -4  10   2     7022.76     7682.14    128.36 o
  -2  10   2     4644.77     4696.13     81.16 o
   0  10   2     3674.66     4080.37    108.43 o
   2  10   2     6043.59     5971.11    100.90 o
   4  10   2     2213.28     2522.09     48.46 o
   6  10   2        0.66        4.78     11.10 o
   8  10   2     1340.64     1281.96     32.81 o
  10  10   2       56.69       58.01     20.31 o
  12  10   2       96.49       82.35     24.10 o
  14  10   2       22.44       44.02     27.47 o
  16  10   2       16.98      -12.67     31.53 o
 -17  11   2       30.62       63.39     27.28 o
 -15  11   2      185.03      143.11     31.53 o
 -13  11   2        2.04       -6.97     24.14 o
 -11  11   2      527.80      597.84     32.57 o
  -9  11   2      112.54      122.51     21.84 o
  -7  11   2      163.76      167.00     19.96 o
  -5  11   2      192.94      197.16     13.69 o
  -3  11   2     1271.64     1347.86     31.52 o
  -1  11   2       60.76       44.28     10.92 o
   1  11   2      600.92      604.25     20.84 o
   3  11   2     3831.63     4013.01     71.88 o
   5  11   2     2060.65     2090.62     59.24 o
   7  11   2     1108.87     1042.27     32.63 o
   9  11   2      783.58      720.55     25.81 o
  11  11   2        0.10        7.17     35.71 o
  13  11   2      116.48      158.94     28.52 o
  15  11   2       15.08      -20.33     32.73 o
 -16  12   2       71.17       24.98     33.66 o
 -14  12   2       27.14       -0.49     28.10 o
 -12  12   2       49.45       30.71     25.57 o
 -10  12   2     1908.00     1837.45     76.70 o
  -8  12   2     2069.63     2035.91     57.83 o
  -6  12   2      230.11      237.11     30.75 o
  -4  12   2     1662.45     1993.71     53.51 o
  -2  12   2     2641.68     2370.89     59.60 o
   0  12   2      697.07      690.82     42.32 o
   2  12   2      167.62      205.40     14.61 o
   4  12   2     1108.95      952.32     28.34 o
   6  12   2       43.76       45.23     14.03 o
   8  12   2      134.70      136.67     16.32 o
  10  12   2        0.41       19.90     22.50 o
  12  12   2       14.61       18.56     25.69 o
  14  12   2        7.30        8.27     29.47 o
  16  12   2        4.78       -0.72     35.71 o
 -15  13   2      294.82      323.65     38.03 o
 -13  13   2      114.98       51.43     28.70 o
 -11  13   2        0.64       -9.15     24.14 o
  -9  13   2      146.93      124.08     39.67 o
  -7  13   2       15.70      -11.01     20.01 o
  -5  13   2     1161.21      970.39     90.58 o
  -3  13   2     1054.91      996.15     28.69 o
  -1  13   2     1882.48     1822.09     40.44 o
   1  13   2     2062.38     1973.81     42.37 o
   3  13   2      835.71      823.99     26.81 o
   5  13   2     1606.40     1652.13     39.52 o
   7  13   2      508.58      550.75     22.94 o
   9  13   2      795.84      906.72     41.32 o
  11  13   2     2558.64     2822.64    114.71 o
  13  13   2       67.50       62.74     29.39 o
  15  13   2      236.12      196.96     42.64 o
 -14  14   2      276.70      221.53     36.02 o
 -12  14   2     1633.41     1621.87     58.91 o
 -10  14   2     2141.00     2069.76     62.78 o
  -8  14   2     2006.50     1899.05     57.63 o
  -6  14   2     8351.43     8146.48    229.76 o
  -4  14   2     2095.39     2228.60    142.82 o
  -2  14   2     1165.07     1102.12     39.25 o
   0  14   2     5538.99     5241.83    113.84 o
   2  14   2     1693.02     1579.54     38.40 o
   4  14   2       41.85       34.52     15.12 o
   6  14   2      982.07      924.75     30.09 o
   8  14   2      173.87      194.70     26.17 o
  10  14   2       96.02       75.74     27.29 o
  12  14   2      141.01      174.51     32.24 o
  14  14   2       13.98       -4.76     32.94 o
 -13  15   2      424.68      439.42     60.83 o
 -11  15   2      264.13      288.00     59.51 o
  -9  15   2       21.33       20.48     25.87 o
  -7  15   2      232.53      231.31     27.11 o
  -5  15   2       14.80       10.16     21.64 o
  -3  15   2     3503.23     3270.62     79.70 o
  -1  15   2       78.15       86.31     18.63 o
   1  15   2     5558.49     5462.76     97.34 o
   3  15   2     3186.40     3099.12     61.58 o
   5  15   2      718.52      727.21     26.91 o
   7  15   2      670.55      526.38     32.57 o
   9  15   2     3340.58     3454.34     87.80 o
  11  15   2      121.86       90.22     30.18 o
  13  15   2      422.78      397.66     39.81 o
 -12  16   2      213.32      167.21     48.92 o
 -10  16   2     1663.18     1606.36    166.29 o
  -8  16   2     1101.69     1008.05     66.12 o
  -6  16   2     1185.84     1126.96     51.24 o
  -4  16   2      887.59      982.39     39.92 o
  -2  16   2     1448.39     1447.93     47.92 o
   0  16   2     2958.59     2824.19     50.58 o
   2  16   2      487.82      584.07     48.21 o
   4  16   2        4.74        7.13     17.73 o
   6  16   2      178.49      260.98     54.22 o
   8  16   2        1.65      -20.21     26.21 o
  10  16   2      600.79      696.18     41.33 o
  12  16   2      162.12       93.82     34.78 o
 -11  17   2        3.00        5.52     31.45 o
  -9  17   2      139.68      129.14     52.23 o
  -7  17   2       48.40       41.12     26.81 o
  -5  17   2      101.31       71.54     25.95 o
  -3  17   2       61.84       42.78     26.12 o
  -1  17   2       41.75       55.89     22.64 o
   1  17   2     1390.93     1256.71     32.48 o
   3  17   2      840.22      886.10     31.93 o
   5  17   2      222.45      201.45     29.15 o
   7  17   2      136.71      113.89     30.41 o
   9  17   2      425.98      415.52     36.38 o
  11  17   2      168.49      108.56     51.91 o
 -10  18   2       53.33       86.97     37.68 o
  -8  18   2       72.08       38.04     30.12 o
  -6  18   2       77.62       71.37     28.00 o
  -4  18   2       14.74       50.94     35.71 o
  -2  18   2      134.15      189.17     33.39 o
   0  18   2       31.24       14.62     19.18 o
   2  18   2       38.62       27.32     19.80 o
   4  18   2      164.28      170.00     29.15 o
   6  18   2       90.83      116.26     30.12 o
   8  18   2       72.81       79.64     31.59 o
  -7  19   2        0.43       -6.84     29.28 o
  -5  19   2       26.46       43.30     28.89 o
  -3  19   2      552.41      581.92    111.74 o
  -1  19   2      426.89      330.52     25.82 o
   1  19   2       58.33       36.64     21.19 o
   3  19   2       42.32       32.93     28.28 o
   5  19   2      461.61      565.20     39.67 o
   7  19   2       55.50        7.05     31.42 o
  -4  20   2      570.21      544.49     39.73 o
  -2  20   2      326.98      276.75     60.71 o
   0  20   2      348.37      265.61     26.53 o
   2  20   2      174.30      129.87     33.72 o
   4  20   2        3.54       10.35     30.56 o
 -19   1   3      107.76      113.01     28.75 o
 -17   1   3      240.17      229.94     26.41 o
 -15   1   3      413.02      301.12     40.99 o
 -13   1   3       98.58      101.12     31.01 o
 -11   1   3     2601.25     2849.30     46.79 o
  -9   1   3      514.78      468.60     11.33 o
  -7   1   3     2149.38     2150.68     31.51 o
  -5   1   3     1259.74     1269.62     19.10 o
  -3   1   3   109095.38   103827.06   1292.42 o
  -1   1   3     3270.45     2916.81     42.28 o
   1   1   3     9209.55     7312.12    105.62 o
   3   1   3    71967.81    66769.89    760.57 o
   5   1   3    32662.17    29452.99    366.26 o
   7   1   3       42.65       52.27      6.53 o
   9   1   3     3468.44     3369.01     52.31 o
  11   1   3      124.24      137.76     13.05 o
  13   1   3      175.56      159.20     13.54 o
  15   1   3      658.58      711.55     27.97 o
  17   1   3       74.53       57.27     17.13 o
  19   1   3       21.92        0.82     23.15 o
 -18   2   3       14.44        4.63     24.78 o
 -16   2   3       10.43      -10.88     27.44 o
 -14   2   3      177.78      186.42     17.99 o
 -12   2   3      578.45      562.52     17.90 o
 -10   2   3     2359.18     2608.42     38.41 o
  -8   2   3       25.04       24.86      7.51 o
  -6   2   3        8.58       12.71      7.31 o
  -4   2   3     3203.31     3244.80     48.24 o
  -2   2   3       91.90       60.97     10.06 o
   0   2   3      122.09       60.87      8.11 o
   2   2   3    32416.94    34984.90    487.34 o
   4   2   3     9000.88     9168.41    115.54 o
   6   2   3    15357.00    15555.83    215.42 o
   8   2   3     7395.27     7539.34    107.76 o
  10   2   3       42.36       25.30      8.68 o
  12   2   3     2071.69     1913.47     35.79 o
  14   2   3      147.78      173.44     14.94 o
  16   2   3      144.08      149.26     17.51 o
  18   2   3       22.23       14.16     21.33 o
 -19   3   3      667.47      636.70     39.23 o
 -17   3   3     1033.30     1036.04     43.89 o
 -15   3   3     1512.48     1467.27     63.14 o
 -13   3   3     4710.66     5054.90     90.59 o
 -11   3   3     5184.58     5409.01     82.28 o
  -9   3   3     5182.21     4938.48     65.93 o
  -7   3   3    20472.38    21017.13    262.64 o
  -5   3   3     1332.50     1331.81     29.49 o
  -3   3   3    23093.24    23573.98    327.99 o
  -1   3   3      948.87      856.54     15.69 o
   1   3   3     1357.75      798.46     14.75 o
   3   3   3    13287.64    11741.00    319.58 o
   5   3   3     3809.25     3844.54     65.47 o
   7   3   3     5501.02     4371.06    125.52 o
   9   3   3     2499.96     2201.59     37.18 o
  11   3   3     2098.06     1995.37     36.33 o
  13   3   3     1891.02     1734.62     48.48 o
  15   3   3     2891.89     2922.96     52.14 o
  17   3   3      821.51      869.49     38.49 o
  19   3   3      290.35      338.06     28.67 o
 -18   4   3      631.64      689.63     56.20 o
 -16   4   3      175.49      195.60     23.04 o
 -14   4   3      190.41      205.35     19.09 o
 -12   4   3       46.64       39.03     17.76 o
 -10   4   3      277.97      268.90     12.70 o
  -8   4   3     9104.58     9110.04    116.77 o
  -6   4   3     3493.83     3591.46     54.71 o
  -4   4   3    11586.44    12210.75    172.24 o
  -2   4   3      737.38      421.60     15.36 o
   0   4   3    10732.57    11300.22    223.71 o
   2   4   3     1593.05     2178.30     54.31 o
   4   4   3     7733.05     8121.24    132.05 o
   6   4   3    22537.29    21900.63    301.79 o
   8   4   3    31517.92    30275.52    479.90 o
  10   4   3     1751.47     1704.01     35.79 o
  12   4   3      750.47      744.65     21.66 o
  14   4   3        2.60       22.24     13.36 o
  16   4   3        0.80       14.56     24.31 o
  18   4   3        0.84       12.60     20.19 o
 -19   5   3      314.92      328.72     43.31 o
 -17   5   3      735.95      777.71     32.49 o
 -15   5   3     1258.78     1226.46     79.65 o
 -13   5   3     2011.28     1885.08     94.28 o
 -11   5   3     3072.33     2967.79     57.63 o
  -9   5   3     6913.53     6870.39    133.70 o
  -7   5   3     1665.23     1458.79     54.34 o
  -5   5   3     7426.79     7880.93    113.35 o
  -3   5   3    18574.02    17963.90    286.53 o
  -1   5   3     3889.18     4227.04     70.48 o
   1   5   3     5727.83     5825.72     95.28 o
   3   5   3      709.23      634.48     16.00 o
   5   5   3      148.39      174.03      9.09 o
   7   5   3      739.50      690.51     18.67 o
   9   5   3     1332.95     1538.54     29.40 o
  11   5   3      855.98      887.00     30.16 o
  13   5   3     1914.32     1809.45     54.59 o
  15   5   3      660.35      643.77     23.00 o
  17   5   3      600.77      574.69     30.59 o
  19   5   3      389.53      352.46     31.51 o
 -18   6   3      112.98      105.79     24.99 o
 -16   6   3      873.35      974.40     34.21 o
 -14   6   3      333.59      362.69     22.64 o
 -12   6   3      669.62      671.96     24.59 o
 -10   6   3       39.32       64.45     13.00 o
  -8   6   3      227.32      274.66     14.03 o
  -6   6   3     2081.22     1825.17     69.59 o
  -4   6   3     4021.09     3641.47     62.12 o
  -2   6   3     3366.88     3163.38     54.28 o
   0   6   3      201.29      352.19     13.47 o
   2   6   3    23742.66    24532.51    390.33 o
   4   6   3     2051.71     2443.43     44.13 o
   6   6   3      300.77      311.50     12.39 o
   8   6   3     1271.34     1448.91     27.41 o
  10   6   3     3307.45     3449.97     55.44 o
  12   6   3       48.80       44.32     12.30 o
  14   6   3      278.68      363.46     17.77 o
  16   6   3       20.75       80.76     22.13 o
  18   6   3       19.11       29.13     25.14 o
 -17   7   3       75.07       83.51     23.64 o
 -15   7   3       47.90       77.82     19.91 o
 -13   7   3      127.13      162.36     18.86 o
 -11   7   3      576.62      610.34     37.11 o
  -9   7   3      207.69      159.12     13.91 o
  -7   7   3       13.64       26.81     20.34 o
  -5   7   3     5174.09     5266.86     88.35 o
  -3   7   3     5123.19     5398.41     90.19 o
  -1   7   3    27964.52    29995.13    476.87 o
   1   7   3      182.93      289.58     14.19 o
   3   7   3     6162.98     6551.39    108.52 o
   5   7   3      539.74      622.04     19.43 o
   7   7   3        2.25        6.21      8.24 o
   9   7   3    10313.51    10318.84    132.56 o
  11   7   3      294.64      335.44     16.79 o
  13   7   3       20.37       26.55     13.91 o
  15   7   3       26.44       20.31     20.67 o
  17   7   3      109.60       99.90     25.43 o
 -18   8   3       18.53      -20.44     24.76 o
 -16   8   3       15.07       18.23     21.42 o
 -14   8   3      270.98      250.59     22.16 o
 -12   8   3      350.14      348.36     21.20 o
 -10   8   3       26.53       21.79     14.08 o
  -8   8   3      956.77     1031.68     34.39 o
  -6   8   3      107.87      168.47     16.08 o
  -4   8   3    12957.47    13623.33    267.43 o
  -2   8   3    10445.05    11049.22    179.40 o
   0   8   3       57.27       33.22     19.84 o
   2   8   3      645.99      897.62     41.83 o
   4   8   3     8794.31     8815.58    156.01 o
   6   8   3     4287.32     4786.42     82.93 o
   8   8   3     1567.90     1588.44     35.60 o
  10   8   3       25.85        9.51     13.11 o
  12   8   3     1321.28     1289.12     31.36 o
  14   8   3       17.78       30.22     19.75 o
  16   8   3      109.95       94.24     23.82 o
  18   8   3        9.59       16.67     26.70 o
 -17   9   3      334.29      299.93     28.80 o
 -15   9   3       34.61       24.40     21.07 o
 -13   9   3       10.51       16.65     17.59 o
 -11   9   3     1642.55     1631.20     41.60 o
  -9   9   3     2511.57     2395.94     71.41 o
  -7   9   3     8209.42     8048.94    213.56 o
  -5   9   3     6787.22     7142.85    149.92 o
  -3   9   3      709.56      700.98     20.09 o
  -1   9   3       23.88       18.08      8.87 o
   1   9   3     6540.14     6632.92    110.82 o
   3   9   3     2716.55     2836.38     64.75 o
   5   9   3      479.37      572.06     19.46 o
   7   9   3      443.44      367.61     16.54 o
   9   9   3      405.88      413.75     38.69 o
  11   9   3       33.92       21.06     15.18 o
  13   9   3      154.10      161.51     26.53 o
  15   9   3      100.89      130.93     23.96 o
  17   9   3       17.41        6.38     25.41 o
 -16  10   3       24.15       31.98     23.66 o
 -14  10   3     1598.40     1744.53     46.99 o
 -12  10   3      338.63      386.83     23.03 o
 -10  10   3     2685.58     2895.36    100.50 o
  -8  10   3     3031.24     2874.72     70.31 o
  -6  10   3      592.88      578.31    100.17 o
  -4  10   3    10471.13    11071.98    181.30 o
  -2  10   3     7866.27     7662.44    127.86 o
   0  10   3    11204.18    11346.24    228.15 o
   2  10   3     5787.85     6056.30    129.93 o
   4  10   3    16608.41    17592.13    284.23 o
   6  10   3    10514.69    10749.55    177.47 o
   8  10   3     6966.53     7096.79    121.35 o
  10  10   3      346.99      388.09     25.55 o
  12  10   3      564.57      510.07     31.72 o
  14  10   3      719.66      763.97    107.11 o
  16  10   3      240.25      267.43     69.75 o
 -15  11   3      834.04      788.98     43.15 o
 -13  11   3     1884.76     2042.06     62.57 o
 -11  11   3       12.78       46.03     22.38 o
  -9  11   3     1445.87     1384.58     46.78 o
  -7  11   3     6377.27     6268.95    134.39 o
  -5  11   3     8255.88     8716.39    179.97 o
  -3  11   3     2938.08     2617.73    150.37 o
  -1  11   3     5950.17     5722.05     98.23 o
   1  11   3     2912.05     2900.64     54.32 o
   3  11   3        3.60       16.93     11.16 o
   5  11   3     1153.02     1201.31     37.42 o
   7  11   3      114.41      137.93     14.99 o
   9  11   3      425.10      441.10     46.62 o
  11  11   3      571.08      608.84     33.13 o
  13  11   3      420.88      404.35     33.31 o
  15  11   3      275.51      219.78     36.03 o
 -16  12   3      192.47      193.58     65.12 o
 -14  12   3      168.30      143.37     52.23 o
 -12  12   3      123.85      157.80     34.39 o
 -10  12   3       31.41       46.28     22.55 o
  -8  12   3     2914.26     2856.77     72.43 o
  -6  12   3     3058.57     3018.34    102.49 o
  -4  12   3     2494.33     2818.42     93.89 o
  -2  12   3     5009.09     4742.43     83.70 o
   0  12   3     1801.13     1957.93     50.48 o
   2  12   3     4847.60     4822.82     84.98 o
   4  12   3     9494.97     9464.39    158.02 o
   6  12   3    15243.90    15121.43    247.59 o
   8  12   3     3747.89     3923.53     85.71 o
  10  12   3      250.60      254.69     40.33 o
  12  12   3       29.60       52.80     26.68 o
  14  12   3       16.25      -23.49     34.05 o
  16  12   3       96.13       46.07     36.80 o
 -15  13   3      450.23      430.82     38.98 o
 -13  13   3      400.45      426.99     73.06 o
 -11  13   3      512.66      459.07     58.84 o
  -9  13   3      138.68      115.39     24.79 o
  -7  13   3      493.84      531.73     44.30 o
  -5  13   3     3978.45     3970.47     92.31 o
  -3  13   3     1396.33     1364.05     43.45 o
  -1  13   3        3.77        4.08     13.07 o
   1  13   3     3075.66     2849.79     74.36 o
   3  13   3      678.51      549.91     21.33 o
   5  13   3      453.84      502.75     26.70 o
   7  13   3      494.45      459.74     22.11 o
   9  13   3      254.89      322.17     28.52 o
  11  13   3      174.27      176.22     28.88 o
  13  13   3      882.65     1000.60    123.31 o
  15  13   3       32.53       38.75     35.25 o
 -14  14   3       21.26      -15.79     30.82 o
 -12  14   3       55.71       25.22     28.41 o
 -10  14   3      198.02      211.22     28.88 o
  -8  14   3      295.01      293.70     28.52 o
  -6  14   3      686.40      716.53     44.96 o
  -4  14   3      516.86      532.20     33.06 o
  -2  14   3     1111.69     1012.60     30.29 o
   0  14   3     1183.37     1054.38     31.05 o
   2  14   3      514.02      516.00     21.47 o
   4  14   3       60.87       89.81     22.00 o
   6  14   3     1981.89     1852.42     43.78 o
   8  14   3      432.05      449.52     39.34 o
  10  14   3      628.66      596.68     37.09 o
  12  14   3      169.02      181.96     32.55 o
  14  14   3       22.35       -6.86     37.68 o
 -13  15   3       15.75       -8.32     30.66 o
 -11  15   3      328.98      291.77     33.49 o
  -9  15   3       74.41      146.96     27.76 o
  -7  15   3       52.65       84.28     30.75 o
  -5  15   3      576.50      559.96     31.74 o
  -3  15   3      160.67      160.46     22.67 o
  -1  15   3      320.37      359.20     25.99 o
   1  15   3      882.46      866.44     30.22 o
   3  15   3     1817.14     1882.41     44.49 o
   5  15   3       51.40       68.03     24.79 o
   7  15   3        6.52       -6.26     23.33 o
   9  15   3        0.54      -25.73     25.73 o
  11  15   3      266.44      230.51     33.19 o
  13  15   3        0.84      -22.21     33.20 o
 -12  16   3        6.72       14.43     31.77 o
 -10  16   3      121.90      153.10     31.24 o
  -8  16   3      477.75      444.06     33.78 o
  -6  16   3     3676.75     3456.02     86.71 o
  -4  16   3     1348.66     1379.25     67.44 o
  -2  16   3      917.12      879.69     36.46 o
   0  16   3      219.76      210.39     24.72 o
   2  16   3     2437.42     2385.78     52.14 o
   4  16   3     1969.80     1942.22     46.86 o
   6  16   3      132.32      155.66     26.92 o
   8  16   3      191.38      232.61     36.70 o
  10  16   3      860.12      925.23     74.71 o
  12  16   3      300.21      353.47     90.26 o
 -11  17   3      239.92      205.23     36.32 o
  -9  17   3      663.75      686.52     67.11 o
  -7  17   3     1367.03     1319.96     52.00 o
  -5  17   3     1359.09     1290.65     49.50 o
  -3  17   3     3248.52     2728.31     73.17 o
  -1  17   3      174.65      165.25     20.34 o
   1  17   3      309.90      350.20     23.19 o
   3  17   3      108.66       87.82     19.86 o
   5  17   3      536.55      601.01     35.45 o
   7  17   3      492.61      373.13     64.79 o
   9  17   3        0.87      -16.53     29.86 o
  11  17   3       63.74       75.80     46.28 o
  -8  18   3     1017.79      984.13     47.37 o
  -6  18   3      678.20      721.96     85.30 o
  -4  18   3      531.71      633.98     37.17 o
  -2  18   3     1999.94     1809.13     73.06 o
   0  18   3     2048.03     1882.95     47.84 o
   2  18   3     4332.34     4530.52     86.78 o
   4  18   3     3131.92     3003.46     64.61 o
   6  18   3     1280.70     1133.08     84.30 o
   8  18   3      311.00      273.30     36.14 o
  -7  19   3      736.59      709.34     80.99 o
  -5  19   3     1428.44     1308.80    152.74 o
  -3  19   3     1017.57      853.66    165.30 o
  -1  19   3      235.75      211.72     24.15 o
   1  19   3        7.08      -19.27     21.68 o
   3  19   3        0.67        0.82     21.94 o
   5  19   3       77.78       48.51     30.59 o
   7  19   3        8.24      -23.79     31.89 o
  -4  20   3      235.36      155.90     32.69 o
  -2  20   3      504.79      489.38     30.37 o
   0  20   3      479.96      506.53     30.39 o
   2  20   3     1785.59     1833.43     57.83 o
   4  20   3      942.89      908.47     46.50 o
 -18   0   4      622.69      554.08     48.27 o
 -16   0   4      931.42      958.07     57.52 o
 -14   0   4     1716.37     1602.73     68.76 o
 -12   0   4      711.70      815.59     26.32 o
 -10   0   4     8579.81     9026.13    152.09 o
  -8   0   4     3326.91     3147.61     56.78 o
  -6   0   4      631.53      775.13     19.02 o
  -4   0   4    21851.14    21369.03    346.52 o
  -2   0   4    23462.88    20667.49    667.18 o
   0   0   4    86507.25    72117.38   1451.58 o
   2   0   4     4462.98     3632.72     61.25 o
   4   0   4    30390.73    28844.23    467.22 o
   6   0   4    24833.58    24508.04    397.08 o
   8   0   4    18305.82    16228.66    319.50 o
  10   0   4    13380.90    12588.81    251.03 o
  12   0   4     1761.02     1543.84     63.47 o
  14   0   4      140.92      121.11     20.33 o
  16   0   4      374.52      341.43     28.04 o
  18   0   4      584.92      679.98     37.12 o
 -19   1   4        3.65       21.82     27.12 o
 -17   1   4      125.34      113.39     51.58 o
 -15   1   4      169.25      170.73     22.67 o
 -13   1   4       44.04       18.44     14.19 o
 -11   1   4     5162.42     5335.23     66.38 o
  -9   1   4    26971.11    26583.12    306.33 o
  -7   1   4     1923.55     2240.57     29.49 o
  -5   1   4     3988.99     4013.92     53.25 o
  -3   1   4    36580.71    37000.03    422.55 o
  -1   1   4    81175.64    77782.62    886.27 o
   1   1   4    22346.85    24686.37    352.73 o
   3   1   4     6758.53     7462.25     86.96 o
   5   1   4    17446.89    17533.99    221.65 o
   7   1   4    11435.42    10846.22    152.12 o
   9   1   4    20644.35    19081.03    265.00 o
  11   1   4      827.91      776.85     21.14 o
  13   1   4      479.08      471.18     26.27 o
  15   1   4      270.81      230.78     16.90 o
  17   1   4        3.73       -0.91     16.76 o
  19   1   4       39.43       39.17     20.87 o
 -18   2   4       14.86       20.83     29.43 o
 -16   2   4      393.05      395.26     50.25 o
 -14   2   4      315.13      274.15     26.43 o
 -12   2   4     3574.49     3509.99     82.50 o
 -10   2   4      325.63      357.56     10.71 o
  -8   2   4      297.08      383.47     28.16 o
  -6   2   4     4086.75     4192.18     55.07 o
  -4   2   4    16472.95    15252.02    190.53 o
  -2   2   4     1559.92     1376.15     19.53 o
   0   2   4    34722.77    30751.56    500.32 o
   2   2   4     1663.81     1264.22     66.61 o
   4   2   4     1650.95     1678.44     22.19 o
   6   2   4     2955.66     2766.55     37.88 o
   8   2   4     4355.35     4223.84     63.28 o
  10   2   4     1219.62     1171.73     24.62 o
  12   2   4     3986.17     3690.88     59.16 o
  14   2   4      870.52      882.17     25.86 o
  16   2   4        7.56        9.53     15.35 o
  18   2   4       30.24       33.51     19.05 o
 -19   3   4       70.72       66.13     28.47 o
 -17   3   4        0.01      -11.08     23.14 o
 -15   3   4        1.88      -16.43     16.43 o
 -13   3   4       13.58       16.83     14.72 o
 -11   3   4      268.93      245.74     13.55 o
  -9   3   4      337.84      325.63     10.60 o
  -7   3   4    12727.05    12620.65    183.63 o
  -5   3   4    12630.33    12304.78    173.81 o
  -3   3   4     2145.86     1825.18     29.36 o
  -1   3   4     1852.64     2119.99     32.73 o
   1   3   4       36.04       33.84      4.37 o
   3   3   4       36.04       68.14      5.73 o
   5   3   4       35.88       38.09      5.60 o
   7   3   4    13942.36    13316.00    168.15 o
   9   3   4     6462.20     6087.22     89.40 o
  11   3   4      633.96      583.65     42.38 o
  13   3   4      274.54      327.76     16.24 o
  15   3   4       51.94       62.68     15.25 o
  17   3   4       77.03       36.02     17.39 o
  19   3   4       24.36       25.61     24.64 o
 -18   4   4       30.59       57.52     27.77 o
 -16   4   4      432.36      439.14     43.51 o
 -14   4   4        0.18      -11.88     15.63 o
 -12   4   4       28.03       15.13     14.03 o
 -10   4   4      114.51      109.94     11.93 o
  -8   4   4       67.78       96.13      9.75 o
  -6   4   4     3596.56     3451.52     53.10 o
  -4   4   4    15375.47    15161.40    212.98 o
  -2   4   4     2092.84     2374.28     36.63 o
   0   4   4     1401.95     1109.85     23.41 o
   2   4   4       10.90       25.11      5.44 o
   4   4   4      412.07      371.79     12.20 o
   6   4   4     6862.14     6790.01     97.16 o
   8   4   4       70.40       59.53      8.88 o
  10   4   4      799.14      679.19     19.97 o
  12   4   4      762.66      727.20     20.90 o
  14   4   4        0.12       13.18     13.30 o
  16   4   4      128.27      112.06     17.58 o
  18   4   4      109.39       96.01     24.01 o
 -19   5   4        5.69      -13.23     38.35 o
 -17   5   4      312.97      298.19     29.66 o
 -15   5   4      361.39      419.11     24.34 o
 -13   5   4     1241.35     1199.91     34.89 o
 -11   5   4      421.76      491.55     17.59 o
  -9   5   4     2978.49     2683.92     44.98 o
  -7   5   4     5350.41     5756.79     85.40 o
  -5   5   4      242.11      183.89     11.74 o
  -3   5   4     3180.69     3547.71     61.86 o
  -1   5   4     5028.73     4787.15     70.43 o
   1   5   4     2532.11     3224.02     54.81 o
   3   5   4     3384.37     3344.86    104.85 o
   5   5   4      447.90      511.07     15.95 o
   7   5   4        6.38        9.24      7.34 o
   9   5   4     1691.02     1795.40     32.78 o
  11   5   4     1502.63     1500.37     30.89 o
  13   5   4       48.23       92.21     14.03 o
  15   5   4       18.81        1.93     15.11 o
  17   5   4        2.91        8.16     21.36 o
  19   5   4       10.89       -7.25     27.37 o
 -18   6   4      152.74      154.45     29.61 o
 -16   6   4     1293.24     1210.81     51.63 o
 -14   6   4     1447.54     1332.15     55.67 o
 -12   6   4     1877.51     1980.36     74.05 o
 -10   6   4     6239.37     6209.80    109.67 o
  -8   6   4     7852.95     7724.74    113.46 o
  -6   6   4      342.23      394.43     16.71 o
  -4   6   4      122.01      134.24     10.73 o
  -2   6   4     7101.15     6846.34    167.62 o
   0   6   4      343.72      290.61     32.73 o
   2   6   4       20.01       44.15      6.85 o
   4   6   4      234.16      296.20     19.79 o
   6   6   4     7387.13     7415.67    123.02 o
   8   6   4     2113.51     2044.22     35.42 o
  10   6   4      497.46      518.42     62.33 o
  12   6   4      130.34      140.65     16.98 o
  14   6   4     1131.51     1173.06     30.52 o
  16   6   4      947.30      919.95     45.10 o
  18   6   4       75.07       92.12     26.93 o
 -17   7   4        5.41       -9.18     21.69 o
 -15   7   4       21.23       27.61     19.45 o
 -13   7   4      783.42      803.75     28.21 o
 -11   7   4     1541.49     1478.40     42.09 o
  -9   7   4      459.78      503.25     19.66 o
  -7   7   4     6063.51     6355.77    107.36 o
  -5   7   4    31181.92    32862.10    639.95 o
  -3   7   4     6809.33     7102.22    117.04 o
  -1   7   4    18935.57    20744.85    331.45 o
   1   7   4    10380.06    11099.99    207.56 o
   3   7   4    18550.70    19649.28    314.50 o
   5   7   4    10814.61    11431.65    186.00 o
   7   7   4     3134.33     3128.79     57.11 o
   9   7   4     4340.50     4372.99     77.97 o
  11   7   4     1180.91     1322.12     37.53 o
  13   7   4      603.22      580.75     20.98 o
  15   7   4        0.16        6.88     20.99 o
  17   7   4       27.29       20.27     24.66 o
 -18   8   4      237.88      194.19     39.69 o
 -16   8   4      842.43      865.23     80.20 o
 -14   8   4     1909.45     2054.26     71.08 o
 -12   8   4     2504.58     2399.12     64.50 o
 -10   8   4     2498.68     2553.38     69.23 o
  -8   8   4       10.86       24.79     11.77 o
  -6   8   4     1216.53     1209.56     95.54 o
  -4   8   4      108.71       66.40     13.00 o
  -2   8   4     4921.14     4799.20     81.66 o
   0   8   4        8.12        7.90     10.05 o
   2   8   4      213.36      191.38     12.22 o
   4   8   4     3256.31     3494.20     62.17 o
   6   8   4      790.14      891.74     35.58 o
   8   8   4     1245.12     1306.44     28.09 o
  10   8   4     4467.54     4774.27     74.90 o
  12   8   4     1571.60     1760.74     37.28 o
  14   8   4      545.71      550.12     38.81 o
  16   8   4      450.34      407.44     29.39 o
  18   8   4      148.53      136.93     29.16 o
 -17   9   4       15.72        7.12     24.66 o
 -15   9   4      494.64      501.26     63.76 o
 -13   9   4        9.96        7.58     17.22 o
 -11   9   4      183.67      182.24     18.74 o
  -9   9   4     1951.38     1896.83     52.78 o
  -7   9   4     2863.81     2945.00     76.37 o
  -5   9   4     1980.39     2062.91     52.09 o
  -3   9   4     4027.51     3925.65     68.76 o
  -1   9   4     8975.71     9364.75    153.83 o
   1   9   4    19354.55    19707.56    316.16 o
   3   9   4    16035.54    17643.24    284.22 o
   5   9   4     2511.52     2421.99     55.03 o
   7   9   4     2193.32     2074.38     43.12 o
   9   9   4     1044.24     1104.86     35.37 o
  11   9   4      666.83      610.95     24.58 o
  13   9   4      132.85      142.27     27.58 o
  15   9   4       69.11       98.83     31.13 o
  17   9   4       17.50       28.85     30.45 o
 -16  10   4       11.92       10.97     23.75 o
 -14  10   4       11.60       -1.96     20.21 o
 -12  10   4     1658.71     1684.64     58.42 o
 -10  10   4       44.45       76.86     37.36 o
  -8  10   4      641.50      596.75     30.08 o
  -6  10   4      227.08      200.33     19.37 o
  -4  10   4      470.50      469.44     28.76 o
  -2  10   4      101.06       99.76     11.16 o
   0  10   4     4250.21     4617.75     98.86 o
   2  10   4      229.96      253.73     13.84 o
   4  10   4      102.80       98.71     12.31 o
   6  10   4        8.92       10.02     11.99 o
   8  10   4     2986.45     2954.98     57.80 o
  10  10   4     1080.67     1051.07     32.68 o
  12  10   4     1347.21     1441.13     51.47 o
  14  10   4      191.94      149.89     52.56 o
  16  10   4        1.38      -14.48     32.88 o
 -15  11   4      119.69      143.75     31.89 o
 -13  11   4       13.95        3.79     25.42 o
 -11  11   4      283.50      308.32     33.72 o
  -9  11   4       94.32       75.97     20.65 o
  -7  11   4      464.16      474.60     26.92 o
  -5  11   4      788.05      725.64     29.41 o
  -3  11   4       22.13        4.39     18.75 o
  -1  11   4      394.02      414.55     30.70 o
   1  11   4       94.36      134.04     12.85 o
   3  11   4       40.71       32.21     12.03 o
   5  11   4      208.19      184.24     15.08 o
   7  11   4      796.67      789.90     26.55 o
   9  11   4      711.53      751.10     26.99 o
  11  11   4     1016.94     1153.50    102.15 o
  13  11   4      151.19      193.78     30.78 o
  15  11   4       88.58      154.41     51.58 o
 -16  12   4      432.39      367.54    136.54 o
 -14  12   4        8.91       14.37     28.10 o
 -12  12   4      270.91      235.51     29.53 o
 -10  12   4       56.45       29.69     23.15 o
  -8  12   4      102.08       68.86     33.06 o
  -6  12   4     3918.54     3807.27     90.58 o
  -4  12   4     2683.71     2647.17     65.88 o
  -2  12   4      305.61      305.61     16.01 o
   0  12   4       20.12       20.06     14.94 o
   2  12   4       24.82       27.34     12.42 o
   4  12   4      214.41      259.55     17.38 o
   6  12   4     1024.55     1011.28     39.51 o
   8  12   4     1157.80     1234.27     40.94 o
  10  12   4        0.87       -4.74     16.91 o
  12  12   4      170.32      186.10     29.64 o
  14  12   4        1.20       -1.53     31.76 o
 -15  13   4       74.54       31.03     32.48 o
 -13  13   4       41.66       -1.84     28.27 o
 -11  13   4        2.12      -11.07     24.14 o
  -9  13   4       83.27      124.99     38.68 o
  -7  13   4     2535.74     2275.59     80.67 o
  -5  13   4     1206.61     1319.42     44.35 o
  -3  13   4     5471.52     4999.11    110.55 o
  -1  13   4     7274.82     7359.68    125.83 o
   1  13   4      291.59      287.07     30.57 o
   3  13   4     1957.77     2093.60     45.63 o
   5  13   4      566.21      570.11     23.06 o
   7  13   4       41.29       38.00     16.39 o
   9  13   4      445.71      490.74     24.59 o
  11  13   4       38.66       60.13     27.64 o
  13  13   4       59.79       64.67     31.89 o
  15  13   4       96.14       94.76     37.15 o
 -14  14   4      676.71      758.40     44.70 o
 -12  14   4      665.63      641.19     39.81 o
 -10  14   4     2187.58     2160.80     92.57 o
  -8  14   4     2355.99     2217.96     63.97 o
  -6  14   4      348.96      328.10     43.31 o
  -4  14   4      125.88      114.36     22.48 o
  -2  14   4     1757.31     1778.94     51.65 o
   0  14   4      297.34      226.53     15.28 o
   2  14   4      369.06      320.51     33.46 o
   4  14   4      297.33      289.41     19.57 o
   6  14   4      578.94      555.11     24.48 o
   8  14   4     2740.35     2808.93     59.47 o
  10  14   4     2834.09     3026.92     80.69 o
  12  14   4      123.81      145.19     32.55 o
  14  14   4      327.65      418.32     41.45 o
 -13  15   4       34.21       14.41     37.03 o
 -11  15   4      179.05      144.19     31.13 o
  -9  15   4        4.37       -8.71     33.72 o
  -7  15   4      633.25      637.05     40.99 o
  -5  15   4     7414.16     7212.81    155.90 o
  -3  15   4     1403.06     1339.17    106.45 o
  -1  15   4     1300.37     1335.56     44.65 o
   1  15   4     4752.52     4597.52     84.22 o
   3  15   4     1257.44     1239.21     43.76 o
   5  15   4     3256.76     3273.52     65.73 o
   7  15   4      800.79      818.80     30.16 o
   9  15   4      255.45      290.07     32.72 o
  11  15   4      262.45      326.09     40.67 o
  13  15   4      153.86      126.68     40.67 o
 -12  16   4      809.13      847.34    105.13 o
 -10  16   4      785.88      668.94     48.27 o
  -8  16   4      292.74      207.67     29.56 o
  -6  16   4      489.15      408.73     31.96 o
  -4  16   4      288.97      245.38     27.35 o
  -2  16   4      416.78      391.40     28.28 o
   0  16   4       11.52        8.05     16.79 o
   2  16   4       57.96       40.52     17.33 o
   4  16   4      287.15      308.70     51.41 o
   6  16   4      387.04      400.91     32.00 o
   8  16   4     1520.54     1587.02     56.83 o
  10  16   4      271.69      264.31     35.02 o
  12  16   4      127.17      124.30     36.50 o
 -11  17   4       13.63      -19.28     31.53 o
  -9  17   4       16.08      -22.35     28.10 o
  -7  17   4      575.45      635.18     38.40 o
  -5  17   4      252.02      277.45     30.13 o
  -3  17   4      372.93      436.70     37.03 o
  -1  17   4      358.03      310.65     23.04 o
   1  17   4      139.91      188.27     20.71 o
   3  17   4      248.24      276.15     22.86 o
   5  17   4      394.52      412.04     25.72 o
   7  17   4       74.00        0.72     27.80 o
   9  17   4        1.89      -14.14     31.14 o
  -8  18   4       40.50       35.50     30.12 o
  -6  18   4       24.96       -9.53     27.29 o
  -4  18   4      150.32      200.91     29.91 o
  -2  18   4       16.21       26.44     24.55 o
   0  18   4       57.07      119.85     21.51 o
   2  18   4       36.14       29.61     24.55 o
   4  18   4      108.38       77.42     22.20 o
   6  18   4        0.20       20.42     29.64 o
   8  18   4       11.09       -6.15     32.07 o
  -7  19   4      219.19      214.87     35.11 o
  -5  19   4      129.23       98.39     30.09 o
  -3  19   4      290.71      200.10     31.28 o
  -1  19   4      392.31      318.65     26.06 o
   1  19   4      392.64      447.57     28.07 o
   3  19   4      136.12      156.78     30.41 o
   5  19   4      211.56      217.98     38.02 o
   7  19   4      160.21      159.70     35.56 o
  -4  20   4      206.48      199.03     33.90 o
  -2  20   4      125.78      150.18     26.05 o
   0  20   4        0.71        0.86     23.51 o
   2  20   4       85.69      112.65     25.50 o
 -19   1   5       47.31       34.22     46.62 o
 -17   1   5      225.64      238.42     40.33 o
 -15   1   5      377.01      359.77     28.43 o
 -13   1   5      591.01      680.65     30.15 o
 -11   1   5      593.03      593.16     33.25 o
  -9   1   5     2394.62     2551.29     34.46 o
  -7   1   5      185.26      185.17      8.92 o
  -5   1   5     1379.88     1303.67     20.35 o
  -3   1   5    24241.18    21568.44    247.37 o
  -1   1   5     3313.60     3169.53     42.16 o
   1   1   5     1075.23      973.07     18.26 o
   3   1   5     2690.93     2789.06     34.39 o
   5   1   5     1038.12     1178.24     17.74 o
   7   1   5    24012.07    21914.95    306.81 o
   9   1   5     3901.48     3568.94     55.33 o
  11   1   5      498.55      462.17     18.61 o
  13   1   5     1063.02     1170.55     29.21 o
  15   1   5       43.66       42.86     15.00 o
  17   1   5       68.10       75.86     18.41 o
  19   1   5       48.59       54.25     21.63 o
 -18   2   5        4.04       -4.43     25.01 o
 -16   2   5       47.95        6.06     21.27 o
 -14   2   5      681.21      596.27     29.92 o
 -12   2   5     2145.94     2267.77     52.30 o
 -10   2   5     1269.05     1199.51     66.42 o
  -8   2   5    11062.13    11342.46    132.71 o
  -6   2   5    22610.01    21730.17    270.97 o
  -4   2   5    25308.71    24523.54    305.08 o
  -2   2   5     8315.05     8283.98    104.51 o
   0   2   5     2870.14     3481.22     77.97 o
   2   2   5      402.80      461.94     11.06 o
   4   2   5     4146.73     4235.67     51.04 o
   6   2   5     4297.63     4049.56     53.94 o
   8   2   5      541.09      522.14     62.26 o
  10   2   5      405.78      403.93     21.19 o
  12   2   5      166.86      209.88     13.86 o
  14   2   5      323.60      333.76     18.10 o
  16   2   5        9.04       21.59     16.06 o
  18   2   5       37.50       24.45     19.45 o
 -19   3   5      692.82      726.30     41.11 o
 -17   3   5      285.72      211.28     27.82 o
 -15   3   5     3348.00     3593.37     86.72 o
 -13   3   5     3114.82     3229.85     55.49 o
 -11   3   5     3306.25     3284.81     49.26 o
  -9   3   5     1294.21     1478.71     29.22 o
  -7   3   5       44.04       30.23      7.68 o
  -5   3   5      728.62      747.30     17.00 o
  -3   3   5     9699.18     8474.85    107.35 o
  -1   3   5    13956.38    12938.58    232.29 o
   1   3   5       78.56       38.23      4.30 o
   3   3   5    14262.67    13940.38    196.67 o
   5   3   5     9414.95     9543.96    121.20 o
   7   3   5    20040.65    19187.53    240.77 o
   9   3   5     1695.00     1797.40     32.38 o
  11   3   5      225.08      242.52     18.80 o
  13   3   5      121.04      131.56     14.25 o
  15   3   5      912.26      807.07     31.59 o
  17   3   5      245.26      200.77     20.19 o
  19   3   5      186.78      167.10     27.29 o
 -18   4   5       49.38       34.39     26.65 o
 -16   4   5      422.43      402.46     52.90 o
 -14   4   5      329.81      258.73     20.52 o
 -12   4   5     3379.42     3230.34     62.60 o
 -10   4   5     4984.13     4801.79     81.40 o
  -8   4   5    18134.56    18412.68    259.74 o
  -6   4   5    10249.77    10469.25    149.71 o
  -4   4   5    26759.49    27796.11    387.61 o
  -2   4   5       49.68      127.09      9.68 o
   0   4   5     9947.58    10701.44    177.79 o
   2   4   5     3907.44     4127.73     99.44 o
   4   4   5    16488.49    16572.46    265.24 o
   6   4   5       11.10       28.73      6.76 o
   8   4   5      108.57      149.02     11.07 o
  10   4   5     2294.84     1924.49     35.10 o
  12   4   5     1998.46     1852.10     39.07 o
  14   4   5      873.35      891.66     26.42 o
  16   4   5      455.19      463.86     27.29 o
  18   4   5      155.03      131.71     25.40 o
 -19   5   5      273.40      240.26     33.37 o
 -17   5   5     1444.18     1549.51     54.94 o
 -15   5   5     1300.01     1358.64     40.85 o
 -13   5   5     1939.67     1926.11    131.68 o
 -11   5   5     3283.86     3433.97     57.20 o
  -9   5   5     3461.44     3402.86     54.89 o
  -7   5   5       97.79      128.65     10.04 o
  -5   5   5      498.67      555.42     15.31 o
  -3   5   5     5735.05     5965.74     86.93 o
  -1   5   5      299.09      280.48     11.03 o
   1   5   5     2405.51     2130.46     36.93 o
   3   5   5       45.14       42.48      6.81 o
   5   5   5       61.08       71.11      8.23 o
   7   5   5     5197.40     5449.37     92.98 o
   9   5   5     3480.21     3534.14     55.85 o
  11   5   5     2160.71     2171.40     47.51 o
  13   5   5      485.62      543.03     20.18 o
  15   5   5      253.98      250.29     19.76 o
  17   5   5      423.16      448.92     28.04 o
 -18   6   5        2.47      -18.93     26.60 o
 -16   6   5       96.18       99.30     21.76 o
 -14   6   5      231.29      197.46     20.43 o
 -12   6   5       82.32       81.99     30.39 o
 -10   6   5      386.83      458.40     17.29 o
  -8   6   5     4039.27     3897.08     61.58 o
  -6   6   5     1369.10     1364.18     26.81 o
  -4   6   5     8306.18     8142.58    169.63 o
  -2   6   5     2315.85     2608.47     42.44 o
   0   6   5      367.65      425.63     25.46 o
   2   6   5     3724.20     4089.58     69.56 o
   4   6   5      791.73      831.35     31.58 o
   6   6   5      936.93     1011.84     30.28 o
   8   6   5      379.89      422.94     16.60 o
  10   6   5       14.56      -10.32     10.32 o
  12   6   5       16.60      -12.59     12.59 o
  14   6   5        0.71       -7.53     14.54 o
  16   6   5      191.82      222.17     29.22 o
  18   6   5      202.16      206.83     27.60 o
 -17   7   5      368.13      399.08     28.73 o
 -15   7   5       27.80       21.89     21.21 o
 -13   7   5      203.33      233.44     20.18 o
 -11   7   5       86.71       99.49     14.36 o
  -9   7   5      521.19      548.99     22.72 o
  -7   7   5     1187.52     1241.00     37.49 o
  -5   7   5      965.67      864.20     68.73 o
  -3   7   5     3385.49     3553.12     61.74 o
  -1   7   5     2773.29     2470.77     48.76 o
   1   7   5     1809.70     1552.30     50.60 o
   3   7   5     7983.60     8308.05    136.49 o
   5   7   5      282.66      329.27     13.55 o
   7   7   5       12.33       17.66     10.12 o
   9   7   5      477.70      533.42     40.33 o
  11   7   5      462.94      558.88     28.24 o
  13   7   5      974.55      941.22     27.36 o
  15   7   5      293.53      275.40     20.08 o
  17   7   5       10.08        4.39     25.58 o
 -18   8   5        0.54      -14.45     25.07 o
 -16   8   5       86.70      110.21     32.05 o
 -14   8   5      183.57      202.36     21.69 o
 -12   8   5      305.53      302.37     20.87 o
 -10   8   5     2355.88     2299.19     49.19 o
  -8   8   5     4187.64     3954.17    108.88 o
  -6   8   5      119.25       88.60     17.52 o
  -4   8   5      821.75      903.65    120.01 o
  -2   8   5        3.35       -4.58      9.05 o
   0   8   5    10938.35    11687.14    234.23 o
   2   8   5     1508.55     1575.50     32.36 o
   4   8   5       55.09       76.98     10.04 o
   6   8   5     1389.74     1340.39     30.61 o
   8   8   5     2350.97     2371.63     47.67 o
  10   8   5      128.81      147.65     15.53 o
  12   8   5        5.28        9.82     15.91 o
  14   8   5        2.86       18.99     15.34 o
  16   8   5      114.13      107.86     25.69 o
 -17   9   5       59.02      104.23     25.97 o
 -15   9   5      124.14      119.83     22.53 o
 -13   9   5      469.21      482.31     43.87 o
 -11   9   5      233.68      231.02     24.06 o
  -9   9   5       94.95       91.03     20.01 o
  -7   9   5     1502.53     1596.19     46.62 o
  -5   9   5       15.71        4.44     14.11 o
  -3   9   5        9.57        3.72     10.19 o
  -1   9   5      259.82      259.62     14.91 o
   1   9   5     3262.17     3162.49     56.96 o
   3   9   5     4803.98     4945.75     85.34 o
   5   9   5      484.98      547.11     19.13 o
   7   9   5     6851.81     6994.19    119.30 o
   9   9   5      988.89      995.97     29.82 o
  11   9   5     2609.37     2646.69     81.99 o
  13   9   5      720.38      735.08     34.47 o
  15   9   5        8.71       15.05     31.13 o
  17   9   5       43.49       82.57     37.18 o
 -16  10   5       82.93       92.81     25.18 o
 -14  10   5      251.98      193.48     23.24 o
 -12  10   5     1252.85     1217.56     37.48 o
 -10  10   5       43.36       53.74     31.74 o
  -8  10   5     6399.50     6409.23    137.42 o
  -6  10   5     6342.44     6649.49    140.69 o
  -4  10   5     9914.29     9709.64    197.96 o
  -2  10   5    13484.57    13282.45    265.51 o
   0  10   5    27127.09    27610.83    544.21 o
   2  10   5     1929.81     2020.42     41.30 o
   4  10   5      553.97      589.48     22.98 o
   6  10   5     1970.60     2156.75     65.60 o
   8  10   5     3679.31     3779.17     70.93 o
  10  10   5        9.58        5.40     15.94 o
  12  10   5        3.66      -14.20     24.55 o
  14  10   5        9.55       21.73     29.69 o
  16  10   5       17.30      -28.76     34.47 o
 -15  11   5      808.45      840.00     43.77 o
 -13  11   5      731.50      683.60     37.65 o
 -11  11   5      424.70      421.01     48.92 o
  -9  11   5     1030.50     1083.94     75.04 o
  -7  11   5      521.46      499.94     70.42 o
  -5  11   5        6.05        6.13     19.84 o
  -3  11   5      243.77      243.23     19.87 o
  -1  11   5      707.68      817.26     25.31 o
   1  11   5     4499.53     4544.62     80.14 o
   3  11   5     2481.31     2699.53     67.77 o
   5  11   5     3178.23     3320.19     62.57 o
   7  11   5     1459.37     1662.40     55.36 o
   9  11   5     1904.13     1981.74     45.69 o
  11  11   5     1201.54     1222.67     37.57 o
  13  11   5     1623.88     1624.75     59.38 o
  15  11   5      497.01      487.81     41.13 o
 -14  12   5      365.53      431.97     65.79 o
 -12  12   5       65.52       41.43     25.04 o
 -10  12   5     1247.52     1274.19     46.78 o
  -8  12   5     1646.21     1652.53     75.71 o
  -6  12   5     1939.85     1799.62     52.26 o
  -4  12   5     5314.99     5133.53    123.31 o
  -2  12   5     7913.28     7685.28    160.58 o
   0  12   5     3404.90     3295.64     62.07 o
   2  12   5     1062.30     1052.92     43.71 o
   4  12   5      380.56      348.34     26.05 o
   6  12   5     4429.42     4622.70     84.05 o
   8  12   5     2505.34     2631.59     55.02 o
  10  12   5      691.19      835.18     71.82 o
  12  12   5       55.69       75.93     29.06 o
  14  12   5       86.64       63.78     32.83 o
 -15  13   5      170.28      173.22     35.11 o
 -13  13   5      266.25      238.60     32.41 o
 -11  13   5      369.51      363.70     36.36 o
  -9  13   5      636.53      669.88     34.71 o
  -7  13   5      301.03      258.67     25.19 o
  -5  13   5     2088.15     1715.79     74.06 o
  -3  13   5     4084.58     3852.67     89.73 o
  -1  13   5     1127.10      973.68     31.73 o
   1  13   5      567.26      483.27     20.32 o
   3  13   5     2476.33     2444.39     67.79 o
   5  13   5      239.38      248.20     24.37 o
   7  13   5        5.06        6.44     16.41 o
   9  13   5      372.84      382.18     49.24 o
  11  13   5     1587.18     1705.34     71.41 o
  13  13   5      604.51      706.08     43.21 o
 -14  14   5        5.87       24.27     31.29 o
 -12  14   5      158.65      128.53     29.70 o
 -10  14   5      508.56      601.43     81.99 o
  -8  14   5      176.02      232.69     26.99 o
  -6  14   5      503.16      468.11     29.36 o
  -4  14   5      512.18      434.80     27.80 o
  -2  14   5     1456.07     1369.25     45.79 o
   0  14   5      434.82      399.04     17.72 o
   2  14   5      208.09      211.60     18.17 o
   4  14   5     1006.49     1187.03     35.51 o
   6  14   5       49.36       59.88     17.50 o
   8  14   5      195.31      253.89     21.98 o
  10  14   5       24.72       24.81     27.47 o
  12  14   5      153.64      208.30     34.31 o
 -13  15   5       30.05      -16.75     31.76 o
 -11  15   5       16.02       22.36     27.97 o
  -9  15   5       21.60       13.20     25.09 o
  -7  15   5       42.92       32.53     23.03 o
  -5  15   5      799.51      909.24     48.27 o
  -3  15   5      112.62      192.71     24.08 o
  -1  15   5      541.37      544.38     29.68 o
   1  15   5      151.43      170.17     29.52 o
   3  15   5       88.49      143.38     20.55 o
   5  15   5      142.13      178.67     20.01 o
   7  15   5      688.18      785.46     30.43 o
   9  15   5       83.09      130.80     29.69 o
  11  15   5       74.17       80.22     32.57 o
 -12  16   5      197.89      193.03     34.94 o
 -10  16   5      158.27      147.98     34.39 o
  -8  16   5      116.14       99.31     27.40 o
  -6  16   5      118.96      119.95     32.40 o
  -4  16   5     1925.24     1768.24     55.83 o
  -2  16   5     2433.69     2295.57    179.52 o
   0  16   5      641.27      645.75     26.71 o
   2  16   5     2123.62     2109.55     49.36 o
   4  16   5      406.61      390.85     40.50 o
   6  16   5      399.88      440.29     36.92 o
   8  16   5       71.65       80.30     29.86 o
  10  16   5        2.90       -0.99     31.92 o
  -9  17   5       16.62        2.19     28.81 o
  -7  17   5       81.12       82.59     27.94 o
  -5  17   5        5.76       -1.81     24.38 o
  -3  17   5       15.93       20.77     24.05 o
  -1  17   5      173.68      164.96     21.12 o
   1  17   5       21.30       75.60     19.40 o
   3  17   5     1145.62     1095.09     35.87 o
   5  17   5      309.93      316.57     25.04 o
   7  17   5      436.32      466.89     42.98 o
   9  17   5     1168.99     1256.31     53.19 o
  -8  18   5      181.18      136.89     31.63 o
  -6  18   5     1731.28     1759.29     62.48 o
  -4  18   5     3103.23     2940.36     79.70 o
  -2  18   5     2211.61     1902.30     60.54 o
   0  18   5     1417.31     1454.31     47.30 o
   2  18   5     2357.04     2565.64     58.91 o
   4  18   5      591.74      479.88     33.16 o
   6  18   5      404.02      348.35     35.49 o
   8  18   5      186.12      237.37     56.20 o
  -5  19   5      191.26      159.46     35.71 o
  -3  19   5        8.93       12.73     27.82 o
  -1  19   5      117.25      139.96     31.27 o
   1  19   5      620.20      701.17     32.06 o
   3  19   5      882.62      899.44     42.53 o
   5  19   5      823.71      778.22     64.79 o
  -2  20   5      887.72      868.18     36.38 o
   0  20   5      575.19      535.54     31.54 o
   2  20   5      343.59      360.04     29.46 o
 -18   0   6      207.59      154.72     40.99 o
 -16   0   6      237.67      230.09     37.03 o
 -14   0   6      201.76      240.01     33.06 o
 -12   0   6        4.12        8.16     16.35 o
 -10   0   6      382.26      427.42     17.15 o
  -8   0   6      627.49      630.67     20.43 o
  -6   0   6    10840.11    10267.49    169.73 o
  -4   0   6    20354.83    22485.00    365.25 o
  -2   0   6    70062.91    67636.66   1359.82 o
   0   0   6    19169.33    19180.60    311.53 o
   2   0   6    20499.38    20410.08    414.51 o
   4   0   6    67715.86    67566.39   1089.58 o
   6   0   6     2411.15     2339.57     69.10 o
   8   0   6    19463.22    18869.27    370.66 o
  10   0   6     6515.70     6544.36    136.24 o
  12   0   6      432.82      457.94     40.99 o
  14   0   6     4538.66     4379.20    135.21 o
  16   0   6       18.45       -7.14     23.12 o
  18   0   6       56.20       46.92     28.75 o
 -19   1   6       12.43       24.74     28.51 o
 -17   1   6       76.63       37.56     24.77 o
 -15   1   6      621.07      624.56     32.25 o
 -13   1   6     2020.70     2102.61     69.04 o
 -11   1   6     4909.89     4991.22     69.66 o
  -9   1   6     3305.75     3267.23     42.78 o
  -7   1   6    16237.22    15996.53    185.62 o
  -5   1   6    28575.38    29650.03    339.88 o
  -3   1   6     6458.96     6205.61     73.31 o
  -1   1   6     9834.15    10201.80    118.30 o
   1   1   6     9668.50     9600.89    139.93 o
   3   1   6      637.75      722.01     19.38 o
   5   1   6       80.58       75.62      6.80 o
   7   1   6      228.36      236.97      8.89 o
   9   1   6        1.22       88.39     40.21 o
  11   1   6      780.95      724.29     20.81 o
  13   1   6      752.20      670.79     21.13 o
  15   1   6       63.79       61.69     15.85 o
  17   1   6       93.92       81.70     18.88 o
 -18   2   6      182.84      163.94     28.52 o
 -16   2   6      207.69      246.80     42.98 o
 -14   2   6        3.32      -18.83     25.12 o
 -12   2   6       14.99       -1.68     11.02 o
 -10   2   6        0.34        0.76      8.95 o
  -8   2   6     3659.43     3715.60     65.95 o
  -6   2   6    10364.63    10414.76    121.87 o
  -4   2   6    40663.43    40538.71    471.62 o
  -2   2   6     5902.71     5790.39     68.58 o
   0   2   6    16517.39    15989.88    203.56 o
   2   2   6     2124.92     2029.50     33.56 o
   4   2   6      156.12      243.60     12.00 o
   6   2   6     2359.20     2513.86     32.98 o
   8   2   6     2002.14     2082.71     37.13 o
  10   2   6     4094.60     3727.89     58.80 o
  12   2   6     5071.95     4650.14     72.55 o
  14   2   6      598.86      605.36     24.81 o
  16   2   6      237.32      260.03     19.91 o
  18   2   6        7.94       -9.85     19.63 o
 -19   3   6       73.26       60.27     29.68 o
 -17   3   6       47.87       31.08     24.78 o
 -15   3   6     1193.22     1236.72     63.15 o
 -13   3   6        5.63        9.49     13.21 o
 -11   3   6       68.51       79.64     11.50 o
  -9   3   6     2013.00     1950.22     32.25 o
  -7   3   6     3462.58     3475.15     91.83 o
  -5   3   6     3616.41     3832.03     51.25 o
  -3   3   6      606.35      584.82     11.75 o
  -1   3   6     5724.53     5078.79    151.88 o
   1   3   6      743.72      705.39     19.46 o
   3   3   6      595.77      601.55     12.70 o
   5   3   6      573.12      550.38     13.00 o
   7   3   6     1540.03     1392.18     23.07 o
   9   3   6       48.48       43.67     10.22 o
  11   3   6        0.08       -5.38     10.62 o
  13   3   6       23.67       26.53     21.48 o
  15   3   6        6.63       -3.25     15.33 o
  17   3   6       50.60       53.09     18.94 o
 -18   4   6       65.08       35.99     26.85 o
 -16   4   6       55.99       66.49     24.08 o
 -14   4   6       23.75       34.20     17.46 o
 -12   4   6      734.47      731.49     19.97 o
 -10   4   6        5.36        1.80     10.93 o
  -8   4   6      456.69      579.50     26.53 o
  -6   4   6      428.01      463.04     13.59 o
  -4   4   6      670.48      608.12     21.90 o
  -2   4   6     3919.58     4070.53     60.70 o
   0   4   6      601.85      608.65     14.27 o
   2   4   6     1817.56     1833.39     36.84 o
   4   4   6        4.25        0.35      6.52 o
   6   4   6      235.52      252.24     11.26 o
   8   4   6     1519.69     1354.61     26.72 o
  10   4   6     1391.31     1198.00     54.61 o
  12   4   6       16.03      -11.69     11.69 o
  14   4   6      312.99      272.01     17.84 o
  16   4   6        5.59       12.55     17.14 o
  18   4   6        0.10        8.30     20.47 o
 -17   5   6       29.12       54.51     26.14 o
 -15   5   6      148.88       94.33     20.33 o
 -13   5   6       24.71       11.10     16.86 o
 -11   5   6     6046.06     6029.70     92.36 o
  -9   5   6     4627.61     4653.33     72.51 o
  -7   5   6     3281.95     3201.55     51.55 o
  -5   5   6     9191.26     9308.53    133.89 o
  -3   5   6    10625.50    10753.27    153.47 o
  -1   5   6     2593.96     2429.77     39.06 o
   1   5   6     4659.87     4558.26     87.80 o
   3   5   6     9014.35     8582.81    140.15 o
   5   5   6     1535.58     1408.68     29.48 o
   7   5   6     2519.52     2412.39     40.13 o
   9   5   6      360.05      465.66     24.24 o
  11   5   6       72.02       23.97     12.05 o
  13   5   6       33.55       17.52     13.75 o
  15   5   6       99.60      115.01     17.64 o
  17   5   6       35.80       36.96     19.58 o
 -18   6   6      100.92       81.70     29.91 o
 -16   6   6       82.76       23.15     24.47 o
 -14   6   6      114.95      121.53     25.43 o
 -12   6   6     1836.74     1951.75     45.37 o
 -10   6   6     1237.27     1170.84     31.97 o
  -8   6   6     1429.57     1436.90     31.43 o
  -6   6   6     1766.41     1822.34     33.22 o
  -4   6   6     2061.40     2130.34     42.98 o
  -2   6   6     5326.30     5753.68    115.67 o
   0   6   6     2486.19     2444.60     56.92 o
   2   6   6       78.33       65.56      7.94 o
   4   6   6     8739.47     9160.63    150.08 o
   6   6   6     1538.19     1578.53     34.20 o
   8   6   6     5316.00     5542.32     95.75 o
  10   6   6     6556.04     6647.23    114.58 o
  12   6   6     1609.29     1731.42     56.12 o
  14   6   6       71.60       63.79     15.91 o
  16   6   6       38.64       19.97     18.02 o
  18   6   6       67.04       68.11     26.43 o
 -17   7   6       24.26       12.16     26.63 o
 -15   7   6     1256.02     1193.09     45.13 o
 -13   7   6     3099.87     3228.11     65.26 o
 -11   7   6     4308.25     4366.86     71.15 o
  -9   7   6     5764.78     5570.59     85.92 o
  -7   7   6     9751.59     9884.70    143.75 o
  -5   7   6     2564.87     2578.05     51.25 o
  -3   7   6     7318.01     6971.39    101.91 o
  -1   7   6    10295.83    10265.69    167.30 o
   1   7   6     3187.80     3029.98     53.64 o
   3   7   6     7074.82     7494.53    123.87 o
   5   7   6     1024.84     1157.75     27.00 o
   7   7   6      106.63      121.32     12.13 o
   9   7   6       46.58       38.14     12.83 o
  11   7   6      606.31      658.87     29.53 o
  13   7   6        1.88       16.20     14.99 o
  15   7   6       67.58       36.70     17.69 o
  17   7   6        9.60        1.28     24.00 o
 -16   8   6      192.62      147.69     31.85 o
 -14   8   6      197.58      161.94     21.73 o
 -12   8   6      839.56      849.69     29.30 o
 -10   8   6      460.71      519.84     31.67 o
  -8   8   6       24.79       28.25     12.83 o
  -6   8   6      372.73      412.57     21.91 o
  -4   8   6     5712.08     6111.63    127.84 o
  -2   8   6     4816.44     5315.18    111.47 o
   0   8   6    22627.81    22772.38    449.52 o
   2   8   6     6238.56     6168.42    108.90 o
   4   8   6     4567.91     4506.20     78.18 o
   6   8   6     2539.83     2624.63     75.19 o
   8   8   6     6176.82     6334.30    109.13 o
  10   8   6     1117.71     1169.23     44.36 o
  12   8   6      406.14      361.35     21.69 o
  14   8   6     1190.36     1357.32     40.79 o
  16   8   6      362.04      359.73     32.25 o
 -17   9   6       73.32       88.29     26.35 o
 -15   9   6      458.55      542.59     29.56 o
 -13   9   6     1290.58     1280.67     39.19 o
 -11   9   6     5146.74     5272.31    176.54 o
  -9   9   6      122.63      159.50     21.44 o
  -7   9   6      752.05      729.33     30.85 o
  -5   9   6     4260.99     4342.51     95.34 o
  -3   9   6     3487.20     3567.39    140.83 o
  -1   9   6     2149.63     1972.28     49.53 o
   1   9   6     1949.56     1971.12     39.50 o
   3   9   6     1068.46     1032.67     34.16 o
   5   9   6      838.30      908.44     25.61 o
   7   9   6        6.83       28.70     12.45 o
   9   9   6      440.00      498.04     21.23 o
  11   9   6       24.48       16.79     15.69 o
  13   9   6        2.99       -1.68     17.31 o
  15   9   6       10.63       50.21     32.88 o
 -16  10   6       61.51       42.07     28.30 o
 -14  10   6      121.49      110.45     22.55 o
 -12  10   6       12.76       22.81     18.29 o
 -10  10   6      243.31      272.14     25.51 o
  -8  10   6     1451.29     1414.25     74.71 o
  -6  10   6     2036.60     2194.61    103.15 o
  -4  10   6     3099.55     3303.52     76.88 o
  -2  10   6     2771.25     2879.09     54.25 o
   0  10   6     5997.95     6048.19    117.13 o
   2  10   6     1572.51     1498.53     34.01 o
   4  10   6     1230.88     1251.67     31.17 o
   6  10   6      281.70      345.48     18.14 o
   8  10   6      180.68      176.69     17.01 o
  10  10   6      472.83      409.68     23.47 o
  12  10   6      334.03      294.82     23.22 o
  14  10   6      154.80      191.17     34.16 o
  16  10   6      288.26      381.50     68.10 o
 -15  11   6       23.30       16.05     29.53 o
 -13  11   6       44.27       60.13     32.73 o
 -11  11   6      193.30      189.79     26.21 o
  -9  11   6      595.99      568.46     30.69 o
  -7  11   6      133.71      167.51     22.81 o
  -5  11   6     1930.45     2074.15     55.83 o
  -3  11   6     1091.45     1146.53     74.06 o
  -1  11   6      371.27      349.83     17.00 o
   1  11   6      178.56      166.57     14.43 o
   3  11   6      117.36      112.77     14.25 o
   5  11   6      147.87      165.64     19.09 o
   7  11   6       66.45       83.05     15.58 o
   9  11   6      205.16      169.44     21.55 o
  11  11   6       11.98       -3.33     33.51 o
  13  11   6       68.40      123.57     31.59 o
  15  11   6       67.76       19.17     55.54 o
 -14  12   6       15.90      -17.60     28.42 o
 -12  12   6      407.85      375.23     32.55 o
 -10  12   6       60.98       66.91     29.09 o
  -8  12   6       61.75       37.65     21.13 o
  -6  12   6        1.17        4.40     18.54 o
  -4  12   6       49.64        3.89     17.96 o
  -2  12   6      851.65      856.97     34.91 o
   0  12   6      652.38      564.43     18.29 o
   2  12   6      889.79      979.47     47.75 o
   4  12   6      252.59      335.81     18.56 o
   6  12   6        2.45        5.77     14.95 o
   8  12   6      214.94      182.43     18.77 o
  10  12   6      216.38      227.77     21.61 o
  12  12   6      156.44      183.81     49.59 o
  14  12   6       13.11        6.61     52.23 o
 -13  13   6      236.30      212.13     33.39 o
 -11  13   6     2149.87     2010.96     62.87 o
  -9  13   6     1134.25     1003.75    139.18 o
  -7  13   6      329.49      399.74     38.35 o
  -5  13   6      354.60      413.98     55.87 o
  -3  13   6     4513.82     4176.85     96.07 o
  -1  13   6     1687.17     1679.37     55.20 o
   1  13   6     6159.33     6206.33    107.87 o
   3  13   6     2485.75     2542.59     52.38 o
   5  13   6      103.26      116.60     17.11 o
   7  13   6       12.14       30.97     17.04 o
   9  13   6       34.39       58.67     19.24 o
  11  13   6      119.93      155.38     48.27 o
  13  13   6       10.10      -48.27     49.59 o
 -12  14   6       54.11       38.31     28.75 o
 -10  14   6      216.66      203.46     28.89 o
  -8  14   6      134.02      183.64     26.45 o
  -6  14   6       76.64       55.09     22.03 o
  -4  14   6      655.00      701.28     83.97 o
  -2  14   6     2713.40     2707.51     69.65 o
   0  14   6     3508.44     3562.42     68.65 o
   2  14   6      265.12      275.36     21.58 o
   4  14   6      675.32      622.73     25.42 o
   6  14   6      116.14       93.55     18.55 o
   8  14   6      319.44      333.41     23.83 o
  10  14   6     1081.75     1304.40     52.43 o
 -11  15   6     1284.19     1254.92     52.34 o
  -9  15   6     2137.41     2249.33     67.25 o
  -7  15   6     1986.72     1764.33     56.94 o
  -5  15   6      159.16      144.75     25.46 o
  -3  15   6      180.88      160.96     31.08 o
  -1  15   6     5717.27     5339.55    119.90 o
   1  15   6     1012.68     1039.98     33.83 o
   3  15   6     1257.68     1269.25     37.21 o
   5  15   6      248.07      345.93     40.55 o
   7  15   6       75.73       91.85     26.05 o
   9  15   6       35.26       40.02     27.25 o
  11  15   6       20.60       24.47     52.23 o
 -10  16   6      262.76      301.77     34.43 o
  -8  16   6      106.73      113.13     51.24 o
  -6  16   6        6.22       32.97     24.38 o
  -4  16   6      209.52      175.07     26.34 o
  -2  16   6      848.78      900.40     38.80 o
   0  16   6     1475.07     1392.18     39.19 o
   2  16   6      310.36      345.76     28.05 o
   4  16   6      291.53      319.31     23.57 o
   6  16   6      862.43      849.89     40.20 o
   8  16   6      111.93      131.12     30.33 o
  10  16   6      415.48      468.79     62.82 o
  -9  17   6       70.01       32.15     39.67 o
  -7  17   6       11.02       27.94     27.29 o
  -5  17   6     1125.52     1065.15     45.79 o
  -3  17   6     1733.64     1510.79     53.54 o
  -1  17   6      118.56      124.46     20.87 o
   1  17   6       41.66       72.56     20.45 o
   3  17   6      281.53      228.11     39.01 o
   5  17   6       19.61       68.81     27.32 o
   7  17   6       99.47      121.08     30.49 o
   9  17   6       19.32      -29.75     52.90 o
  -8  18   6       63.88       16.85     31.40 o
  -6  18   6       14.33       34.68     28.05 o
  -4  18   6       65.03       25.08     27.07 o
  -2  18   6        8.39       -6.60     20.98 o
   0  18   6       10.02       15.42     21.00 o
   2  18   6       17.47        9.35     25.45 o
   4  18   6        1.55       -3.31     35.71 o
   6  18   6        1.08        1.25     29.39 o
  -5  19   6        0.73      -18.10     29.09 o
  -3  19   6       48.94       57.19     29.46 o
  -1  19   6       97.16       86.62     29.46 o
   1  19   6      259.84      315.38     61.82 o
   3  19   6       75.26       52.90     39.67 o
   5  19   6       28.87       23.80     40.33 o
 -19   1   7        7.85      -16.07     29.22 o
 -17   1   7        2.62      -24.08     24.08 o
 -15   1   7        2.09      -20.33     20.33 o
 -13   1   7      213.65      241.10     16.52 o
 -11   1   7        8.37       29.54     12.60 o
  -9   1   7      141.53      148.24     12.64 o
  -7   1   7       24.21       11.47      6.30 o
  -5   1   7     2020.67     1849.16     25.57 o
  -3   1   7     5524.36     5293.99     63.42 o
  -1   1   7    10578.92    10856.85    126.08 o
   1   1   7     1959.74     1594.28     26.52 o
   3   1   7     3818.43     3805.24     57.62 o
   5   1   7     3241.92     3184.40     40.26 o
   7   1   7      259.66      251.74      8.93 o
   9   1   7      173.61      150.80     11.06 o
  11   1   7     2008.04     2019.09     37.72 o
  13   1   7      418.02      414.23     18.66 o
  15   1   7      386.99      358.88     29.16 o
  17   1   7      159.60      152.35     20.30 o
 -18   2   7      131.03      118.35     28.75 o
 -16   2   7      360.36      318.76     28.98 o
 -14   2   7      529.29      548.21     29.92 o
 -12   2   7      976.59      996.09     57.07 o
 -10   2   7     1479.67     1482.76     28.06 o
  -8   2   7     3162.46     2996.31     44.18 o
  -6   2   7     7864.43     7763.79     92.22 o
  -4   2   7    42059.71    41398.69    473.76 o
  -2   2   7    22994.98    22989.35    264.20 o
   0   2   7      617.82      622.36     13.31 o
   2   2   7      320.41      351.73     11.19 o
   4   2   7     1476.72     1545.67     24.52 o
   6   2   7      524.34      507.24     11.93 o
   8   2   7       21.21       28.87      8.53 o
  10   2   7       44.16       46.41     10.74 o
  12   2   7     2054.23     2137.53     40.38 o
  14   2   7      234.63      270.41     18.09 o
  16   2   7      146.69      142.32     19.16 o
  18   2   7      100.08      101.25     21.62 o
 -17   3   7       30.21       33.18     25.70 o
 -15   3   7      687.41      737.88     35.05 o
 -13   3   7      220.10      198.29     18.30 o
 -11   3   7      329.07      339.22     14.86 o
  -9   3   7      308.76      294.79     12.48 o
  -7   3   7     1394.97     1386.05     24.76 o
  -5   3   7     6166.80     6244.10     74.94 o
  -3   3   7     8610.27     9457.12    120.00 o
  -1   3   7     1728.00     1799.67     27.48 o
   1   3   7     4053.09     4436.08     68.18 o
   3   3   7    26938.94    27533.45    348.99 o
   5   3   7     2562.15     2581.75     37.52 o
   7   3   7     4710.40     4477.57     60.42 o
   9   3   7     2795.38     2611.36     43.74 o
  11   3   7     2437.18     2365.51     49.15 o
  13   3   7       84.24       87.82     14.79 o
  15   3   7       10.12        1.10     16.28 o
  17   3   7       42.91       44.83     19.99 o
 -18   4   7      810.31      832.77     43.00 o
 -16   4   7       22.77       29.62     24.05 o
 -14   4   7     1559.07     1538.03     69.06 o
 -12   4   7     5469.69     5507.71     78.02 o
 -10   4   7     9782.81     9962.31    131.58 o
  -8   4   7    16473.45    16272.89    230.98 o
  -6   4   7     9490.37     9226.27    133.15 o
  -4   4   7     8684.55     8376.63    107.05 o
  -2   4   7      245.58      286.16      9.76 o
   0   4   7     1619.64     1563.69     23.52 o
   2   4   7      239.31      288.69      9.53 o
   4   4   7      908.94      899.48     17.72 o
   6   4   7       13.61       18.29      7.62 o
   8   4   7        8.94       13.76      8.86 o
  10   4   7     1091.95     1044.47     39.45 o
  12   4   7     1042.53     1036.29     26.96 o
  14   4   7      228.41      232.86     18.33 o
  16   4   7        6.96       -1.06     17.97 o
  18   4   7      241.01      260.12     27.87 o
 -17   5   7       60.87       63.80     27.10 o
 -15   5   7      279.80      244.01     53.88 o
 -13   5   7      779.49      886.02     58.03 o
 -11   5   7        2.12      -12.93     12.93 o
  -9   5   7      658.31      682.70     19.96 o
  -7   5   7     2884.95     2895.01     47.89 o
  -5   5   7      748.51      776.88     30.25 o
  -3   5   7     1329.83     1286.71     24.37 o
  -1   5   7     7931.50     8473.97    122.58 o
   1   5   7    24457.77    25497.54    358.15 o
   3   5   7      854.48      834.38     18.78 o
   5   5   7       39.23       47.81      8.76 o
   7   5   7     1084.36     1026.84     22.63 o
   9   5   7     1721.49     1702.39     38.92 o
  11   5   7      528.40      527.41     21.00 o
  13   5   7        1.99       -6.80     14.07 o
  15   5   7       45.55       37.46     17.14 o
  17   5   7       23.51       16.01     22.67 o
 -18   6   7       24.60      -10.00     28.75 o
 -16   6   7      357.37      404.05     32.22 o
 -14   6   7      304.08      325.56     31.20 o
 -12   6   7     2524.28     2561.39     58.98 o
 -10   6   7     3302.31     3355.93     71.67 o
  -8   6   7     2571.53     2683.17     50.56 o
  -6   6   7     4974.43     5105.81     77.59 o
  -4   6   7     5174.68     5029.69     89.14 o
  -2   6   7      805.46      974.99     20.67 o
   0   6   7     1186.82     1184.12     23.97 o
   2   6   7      142.28      125.12      9.33 o
   4   6   7       34.94       16.31      8.55 o
   6   6   7      141.87      135.56     17.77 o
   8   6   7      122.15      102.88     12.95 o
  10   6   7       10.34       28.96     16.40 o
  12   6   7      340.14      319.36     17.69 o
  14   6   7      103.56       50.66     16.54 o
  16   6   7       67.87       48.77     22.48 o
 -17   7   7        0.22       -8.49     27.35 o
 -15   7   7       85.46       77.00     21.76 o
 -13   7   7     1040.63     1069.88     34.60 o
 -11   7   7        0.49       -3.34     13.63 o
  -9   7   7        0.48      -11.75     11.75 o
  -7   7   7      140.51      140.93     12.42 o
  -5   7   7     1211.76     1188.69     31.29 o
  -3   7   7      250.50      355.17     17.43 o
  -1   7   7      239.19      262.73     21.00 o
   1   7   7     1571.77     1670.07     33.17 o
   3   7   7       39.41       34.88      9.04 o
   5   7   7       27.76       27.11      9.98 o
   7   7   7     1663.60     1688.36     48.70 o
   9   7   7        1.01        6.60     12.94 o
  11   7   7      327.57      353.24     20.07 o
  13   7   7      796.80      829.53     29.85 o
  15   7   7       57.97       62.00     21.62 o
  17   7   7      217.95      309.30     51.91 o
 -16   8   7       41.86       24.81     23.21 o
 -14   8   7       22.32        4.10     19.53 o
 -12   8   7       12.02       24.83     19.08 o
 -10   8   7      254.29      307.72     17.70 o
  -8   8   7     2103.75     1929.75     38.27 o
  -6   8   7      875.12      940.01     29.79 o
  -4   8   7      209.37      199.19     15.59 o
  -2   8   7      261.77      352.09     21.90 o
   0   8   7     2531.44     2622.82     61.44 o
   2   8   7       98.27      101.35     11.65 o
   4   8   7       58.73       94.75     11.18 o
   6   8   7       14.40        9.32     11.29 o
   8   8   7       86.58       73.13     13.85 o
  10   8   7        9.53      -10.79     14.20 o
  12   8   7      197.07      212.28     76.70 o
  14   8   7        2.32      -10.89     23.99 o
  16   8   7        4.36       -5.95     41.66 o
 -15   9   7       35.98       65.83     23.10 o
 -13   9   7      217.68      213.20     22.23 o
 -11   9   7      752.01      786.49     28.37 o
  -9   9   7        1.21      -15.20     18.74 o
  -7   9   7     1918.48     1812.05     51.15 o
  -5   9   7     1525.93     1577.29     45.29 o
  -3   9   7     3362.97     3312.46     90.58 o
  -1   9   7     8174.93     8275.37    138.03 o
   1   9   7     1897.44     2015.04     40.60 o
   3   9   7     1331.54     1430.37     37.36 o
   5   9   7     8637.68     8588.84    143.59 o
   7   9   7     2385.28     2653.95     52.60 o
   9   9   7        4.02        6.00     14.38 o
  11   9   7     1349.06     1355.91     46.73 o
  13   9   7      680.47      715.48     36.21 o
  15   9   7      352.26      355.08     33.78 o
 -16  10   7      584.01      579.44     33.43 o
 -14  10   7     1473.24     1580.76     46.88 o
 -12  10   7      191.09      144.82     20.82 o
 -10  10   7     1517.54     1520.36     50.07 o
  -8  10   7     3421.14     3491.45     89.59 o
  -6  10   7       21.21       13.08     17.22 o
  -4  10   7     6424.93     6388.60    135.77 o
  -2  10   7     4048.40     4108.17     91.61 o
   0  10   7      643.20      704.03     19.59 o
   2  10   7      241.63      282.09     16.02 o
   4  10   7      417.06      375.45     21.38 o
   6  10   7       72.84       92.20     14.34 o
   8  10   7      536.65      557.72     36.03 o
  10  10   7      330.36      331.21     31.08 o
  12  10   7       22.65       12.11     20.19 o
  14  10   7      312.74      352.26     36.01 o
 -15  11   7      120.75       87.70     32.25 o
 -13  11   7      199.49      170.22     29.69 o
 -11  11   7       51.01       52.09     24.94 o
  -9  11   7      473.74      487.58     45.95 o
  -7  11   7      349.97      356.78     63.80 o
  -5  11   7      323.26      425.45     25.87 o
  -3  11   7     9312.93     9222.20    190.49 o
  -1  11   7     4550.70     4777.25    141.17 o
   1  11   7     7099.43     7351.83    124.26 o
   3  11   7     9127.17     9065.45    151.49 o
   5  11   7    10514.86    10824.62    179.99 o
   7  11   7     1400.14     1353.91    114.06 o
   9  11   7      236.47      260.31     26.36 o
  11  11   7      157.79      140.28     34.71 o
  13  11   7      594.65      680.44     40.34 o
  15  11   7      127.55       42.98     58.84 o
 -14  12   7     1190.52     1257.67     70.42 o
 -12  12   7      990.59      918.87     43.09 o
 -10  12   7     2697.44     2829.46     75.64 o
  -8  12   7     2075.84     2167.89     61.45 o
  -6  12   7     2828.38     2707.98     69.37 o
  -4  12   7      230.79      235.17     22.11 o
  -2  12   7      101.46       86.35     19.30 o
   0  12   7      177.59      183.83     13.94 o
   2  12   7        3.53        3.40     13.71 o
   4  12   7      338.93      365.87     29.40 o
   6  12   7       16.86       -6.45     19.85 o
   8  12   7        3.52        4.03     21.39 o
  10  12   7        5.40       -7.36     23.72 o
  12  12   7      212.61      224.51     90.26 o
  14  12   7      135.69       54.22     56.20 o
 -13  13   7      142.04      119.18     37.36 o
 -11  13   7       93.82      151.48     28.41 o
  -9  13   7      102.38      102.36     44.30 o
  -7  13   7      410.92      438.38     59.51 o
  -5  13   7      546.04      493.13     28.89 o
  -3  13   7      358.27      347.39     26.78 o
  -1  13   7     2864.75     2788.82     70.58 o
   1  13   7     4502.10     4380.94    131.82 o
   3  13   7      185.41      191.71     22.64 o
   5  13   7      466.96      506.25     29.09 o
   7  13   7     1567.44     1497.10     50.68 o
   9  13   7        6.32       12.48     24.29 o
  11  13   7        1.78      -28.67     35.37 o
  13  13   7       94.15       34.39     54.22 o
 -12  14   7       46.04       48.91     30.02 o
 -10  14   7       37.03       65.89     27.01 o
  -8  14   7      108.21      150.30     26.81 o
  -6  14   7     1344.18     1383.72     48.81 o
  -4  14   7        4.57       -1.09     20.55 o
  -2  14   7        4.52      -11.92     19.62 o
   0  14   7      397.55      395.16     21.71 o
   2  14   7      148.20      154.60     22.67 o
   4  14   7      892.06      961.26     39.04 o
   6  14   7      183.67      330.62     75.71 o
   8  14   7      113.91      142.39     32.40 o
  10  14   7       73.91       43.38     27.60 o
  12  14   7       38.43      -49.59     53.56 o
 -11  15   7        0.22      -28.56     28.56 o
  -9  15   7        0.94        4.92     26.85 o
  -7  15   7      744.10      758.04     55.20 o
  -5  15   7      131.05      172.33     26.34 o
  -3  15   7      394.44      353.69     60.16 o
  -1  15   7      234.99      260.99     26.17 o
   1  15   7      632.31      808.54     36.23 o
   3  15   7       11.82        7.24     25.12 o
   5  15   7      226.44      226.49     27.47 o
   7  15   7      158.04      244.24     30.30 o
   9  15   7       48.81       22.70     28.22 o
  11  15   7      134.00      148.77     54.88 o
 -10  16   7      364.47      346.47     35.20 o
  -8  16   7      388.72      343.38     38.35 o
  -6  16   7      138.05      109.30     27.11 o
  -4  16   7      111.01      111.33     25.70 o
  -2  16   7      303.96      295.08     28.75 o
   0  16   7      374.28      370.84     29.91 o
   2  16   7      792.92      778.22     51.58 o
   4  16   7       49.07       73.43     26.17 o
   6  16   7      207.02      208.15     30.97 o
   8  16   7       91.97      106.37     30.82 o
  10  16   7       30.21       84.63     54.88 o
  -9  17   7      129.63       86.34     32.07 o
  -7  17   7     1071.89     1087.52     99.18 o
  -5  17   7      662.90      647.42     38.05 o
  -3  17   7      572.21      545.74     35.77 o
  -1  17   7      465.71      529.09     34.59 o
   1  17   7     2027.54     2159.43     65.22 o
   3  17   7     1861.14     1904.23     84.63 o
   5  17   7      611.23      751.36     86.62 o
   7  17   7     1364.01     1395.09     56.33 o
  -6  18   7      647.49      667.58     56.54 o
  -4  18   7      130.54       79.26     29.56 o
  -2  18   7      182.59      209.64     31.40 o
   0  18   7      101.56       36.30     27.10 o
   2  18   7      166.26      114.50     39.67 o
   4  18   7       52.39       82.65     39.01 o
   6  18   7        5.87       21.89     30.98 o
  -3  19   7      833.66      875.85     45.81 o
  -1  19   7      423.93      485.57     37.41 o
   1  19   7     1585.81     1527.03    104.14 o
   3  19   7     1230.97     1233.24     52.83 o
 -18   0   8       49.89       50.25     40.33 o
 -16   0   8      151.08      165.96     38.35 o
 -14   0   8       16.38        0.00     28.43 o
 -12   0   8     1258.43     1265.23     44.62 o
 -10   0   8     4293.29     4318.64     98.58 o
  -8   0   8     1775.46     1908.75     39.70 o
  -6   0   8     1087.96     1172.78     39.47 o
  -4   0   8    24489.38    24165.32    682.72 o
  -2   0   8    13010.57    13807.69    226.49 o
   0   0   8    57107.30    57721.75    932.41 o
   2   0   8    11457.38    11737.14    242.68 o
   4   0   8     8552.75     8411.40    176.72 o
   6   0   8     5244.93     4514.70    103.93 o
   8   0   8     5335.56     5196.88    109.76 o
  10   0   8      303.99      236.60     30.08 o
  12   0   8     4897.72     4770.21    105.58 o
  14   0   8      610.58      628.94     32.22 o
  16   0   8       63.33       40.41     25.70 o
  18   0   8       64.34       64.79     42.32 o
 -17   1   8      425.92      474.99     34.81 o
 -15   1   8      376.12      373.60     28.99 o
 -13   1   8      520.39      583.53     21.59 o
 -11   1   8      523.61      578.51     19.62 o
  -9   1   8     1259.07     1280.30     25.01 o
  -7   1   8     4845.65     4798.58     59.50 o
  -5   1   8       21.66       22.11      5.77 o
  -3   1   8     2447.30     2566.94     33.14 o
  -1   1   8     2255.01     2221.65     32.57 o
   1   1   8      689.82      819.28     21.76 o
   3   1   8     7965.56     7997.45    118.76 o
   5   1   8     6010.29     5868.19     78.50 o
   7   1   8     3206.54     3107.54     40.80 o
   9   1   8     1662.94     1426.06     34.54 o
  11   1   8     1115.48     1016.50     26.15 o
  13   1   8      674.72      675.15     29.49 o
  15   1   8      515.16      521.91     27.68 o
  17   1   8        3.67      -21.98     21.98 o
 -18   2   8       60.68       57.67     28.98 o
 -16   2   8        0.42        7.27     23.84 o
 -14   2   8       60.97       69.79     27.11 o
 -12   2   8      465.36      533.48     24.15 o
 -10   2   8     1988.13     1878.12     39.57 o
  -8   2   8     1778.24     1714.58     40.91 o
  -6   2   8     2739.95     3064.53     39.76 o
  -4   2   8      668.26      609.37     14.01 o
  -2   2   8    26175.69    25554.41    293.55 o
   0   2   8    21433.40    21190.91    269.57 o
   2   2   8     2542.92     2562.37     42.59 o
   4   2   8    10755.21    10797.80    139.74 o
   6   2   8     1554.39     1613.35     26.83 o
   8   2   8       15.66       14.94      9.15 o
  10   2   8       75.80       55.63     11.39 o
  12   2   8      229.53      206.55     18.70 o
  14   2   8      442.52      463.80     21.07 o
  16   2   8      132.72      142.80     31.63 o
  18   2   8       11.08      -10.88     24.66 o
 -17   3   8      112.34      124.01     28.75 o
 -15   3   8       49.63      101.89     24.08 o
 -13   3   8       50.79       68.65     23.82 o
 -11   3   8     3954.69     4168.07     61.07 o
  -9   3   8      451.99      575.69     22.79 o
  -7   3   8      470.23      436.32     19.66 o
  -5   3   8      842.45      786.55     25.42 o
  -3   3   8      436.21      455.64     10.69 o
  -1   3   8     2679.96     2815.72     52.45 o
   1   3   8     1298.46     1220.13     56.81 o
   3   3   8     1144.11     1026.61     35.70 o
   5   3   8      130.96      125.16      8.31 o
   7   3   8       39.46       37.23      9.07 o
   9   3   8        5.26       -1.41     10.07 o
  11   3   8      537.47      450.96     45.24 o
  13   3   8      392.75      429.48     22.90 o
  15   3   8        6.63        0.49     19.34 o
  17   3   8       14.88        3.53     22.74 o
 -18   4   8        0.04       -4.27     28.28 o
 -16   4   8       80.98      115.03     26.88 o
 -14   4   8       43.66       48.20     18.54 o
 -12   4   8      838.26      875.67     25.90 o
 -10   4   8       26.32       24.05     10.96 o
  -8   4   8      361.50      338.76     13.40 o
  -6   4   8      217.60      236.30     27.37 o
  -4   4   8     1477.95     1671.43     25.90 o
  -2   4   8      478.95      462.31     13.51 o
   0   4   8     1730.58     1772.81     30.81 o
   2   4   8        3.57       10.68      8.27 o
   4   4   8      191.59      174.04     12.28 o
   6   4   8      367.09      403.60     14.41 o
   8   4   8       35.73       35.12     11.36 o
  10   4   8       71.21       69.87     12.27 o
  12   4   8      122.79       90.93     17.28 o
  14   4   8        0.38      -17.88     17.88 o
  16   4   8        0.67      -20.63     20.63 o
 -17   5   8     1231.12     1265.96     88.27 o
 -15   5   8        2.82        0.19     23.32 o
 -13   5   8       19.40       11.56     14.98 o
 -11   5   8      987.24      998.34     30.83 o
  -9   5   8        5.95       -0.98     11.68 o
  -7   5   8     3924.27     3758.97     70.31 o
  -5   5   8      219.01      239.04     11.66 o
  -3   5   8       29.70       25.60      7.39 o
  -1   5   8      307.12      373.05     13.17 o
   1   5   8     4756.72     4676.78     98.87 o
   3   5   8      303.92      323.48     11.80 o
   5   5   8      497.77      519.66     17.75 o
   7   5   8      392.26      441.12     14.54 o
   9   5   8      249.65      222.89     39.01 o
  11   5   8     1177.16     1254.12     62.82 o
  13   5   8      314.79      266.58     21.37 o
  15   5   8      241.86      241.89     26.05 o
  17   5   8        0.45      -15.32     23.51 o
 -16   6   8       39.97       11.20     40.67 o
 -14   6   8       42.51       54.42     17.42 o
 -12   6   8      178.67      146.35     16.63 o
 -10   6   8     1316.62     1276.61     37.41 o
  -8   6   8     2951.68     2893.98     49.39 o
  -6   6   8     5692.70     6005.16     90.36 o
  -4   6   8    11568.92    10944.39    183.90 o
  -2   6   8     1705.24     1775.14     36.17 o
   0   6   8     6443.51     6510.91     85.30 o
   2   6   8    11106.86    11592.79    166.63 o
   4   6   8     2781.33     2607.71    178.20 o
   6   6   8       42.92       35.11     16.84 o
   8   6   8     4976.33     5079.69    111.97 o
  10   6   8      374.24      404.52     25.23 o
  12   6   8       40.90       49.67     22.15 o
  14   6   8       45.90       16.53     19.38 o
  16   6   8       84.06       87.05     36.99 o
 -17   7   8      126.20      101.50     36.70 o
 -15   7   8      565.84      584.27     35.50 o
 -13   7   8      584.07      634.34     59.60 o
 -11   7   8     4163.97     4300.12     70.89 o
  -9   7   8     3764.10     3654.04     60.95 o
  -7   7   8     3455.92     3526.82     57.96 o
  -5   7   8     1280.28     1231.54     32.79 o
  -3   7   8      891.77      876.05     46.91 o
  -1   7   8     2326.54     2577.70     43.14 o
   1   7   8       75.88      122.07     22.26 o
   3   7   8       92.67       90.11     16.86 o
   5   7   8     1370.08     1504.74     43.00 o
   7   7   8      814.47      772.83     31.96 o
   9   7   8     1462.73     1452.55     45.81 o
  11   7   8      558.15      599.37     30.85 o
  13   7   8      657.76      677.53     34.37 o
  15   7   8      634.01      641.46     37.27 o
 -16   8   8       93.93       71.53     28.28 o
 -14   8   8      238.12      237.15     23.54 o
 -12   8   8       23.42       43.05     25.23 o
 -10   8   8      489.66      503.58     20.48 o
  -8   8   8      756.76      828.14     23.95 o
  -6   8   8     4514.98     4728.17     87.42 o
  -4   8   8     4944.50     5080.06     92.33 o
  -2   8   8     9717.14     9699.85    165.56 o
   0   8   8    12610.02    12915.06    181.03 o
   2   8   8     5174.11     5297.48    113.11 o
   4   8   8     8152.08     8270.31    171.35 o
   6   8   8     2783.77     2841.47     68.96 o
   8   8   8     1045.09      895.02     35.75 o
  10   8   8      156.91      125.64     21.27 o
  12   8   8      363.93      380.31     29.20 o
  14   8   8        5.18       33.80     25.48 o
  16   8   8        4.80        9.80     29.66 o
 -15   9   8      101.52      103.30     24.47 o
 -13   9   8      624.80      597.16     28.40 o
 -11   9   8     1422.41     1529.29     40.96 o
  -9   9   8     2070.88     2085.23     49.63 o
  -7   9   8     5409.65     5213.44     96.69 o
  -5   9   8       93.62      103.33     18.42 o
  -3   9   8      191.96      181.62     21.82 o
  -1   9   8      111.89      120.78     19.28 o
   1   9   8     3284.42     3447.82     83.31 o
   3   9   8     1335.64     1452.55     57.19 o
   5   9   8      711.98      755.98     31.43 o
   7   9   8     1127.14     1112.82     39.92 o
   9   9   8      536.66      467.15     40.00 o
  11   9   8      247.53      221.90     25.40 o
  13   9   8      220.39      204.00     30.75 o
  15   9   8       56.12       59.33     32.73 o
 -14  10   8        1.66      -25.10     34.43 o
 -12  10   8        0.11       -7.72     24.29 o
 -10  10   8       22.06       25.08     20.90 o
  -8  10   8      549.33      585.70     30.29 o
  -6  10   8     2507.12     2520.00     67.11 o
  -4  10   8      120.20       94.78     18.63 o
  -2  10   8     5410.86     5154.43    111.94 o
   0  10   8     2961.40     2931.07     56.70 o
   2  10   8     2655.79     2462.83     49.99 o
   4  10   8     1494.22     1598.74     86.95 o
   6  10   8      128.96      132.72     19.40 o
   8  10   8      512.05      588.19     57.52 o
  10  10   8      263.32      282.31     26.39 o
  12  10   8        6.75      -12.18     23.79 o
  14  10   8        2.18        0.35     36.36 o
 -15  11   8      108.93      149.17     34.08 o
 -13  11   8       44.70       28.14     27.31 o
 -11  11   8       33.20       20.13     35.04 o
  -9  11   8      904.17      918.17     43.64 o
  -7  11   8      555.65      528.11     29.82 o
  -5  11   8       54.12       44.01     19.57 o
  -3  11   8      577.26      514.21     27.35 o
  -1  11   8     2279.34     2400.64     61.91 o
   1  11   8      594.22      663.81     37.03 o
   3  11   8      526.55      612.84     28.98 o
   5  11   8        6.72       15.74     19.38 o
   7  11   8       16.05       30.61     23.42 o
   9  11   8      214.99      217.68     21.76 o
  11  11   8       70.23       60.64     27.39 o
  13  11   8       85.63       63.25     31.66 o
 -14  12   8        0.69        0.69     30.63 o
 -12  12   8      705.03      699.80     39.53 o
 -10  12   8      524.85      542.31     40.00 o
  -8  12   8      167.69      147.97     24.52 o
  -6  12   8      331.51      368.40     27.32 o
  -4  12   8      380.69      364.83     25.66 o
  -2  12   8     1988.58     1956.42     58.19 o
   0  12   8      422.59      514.55     40.00 o
   2  12   8       60.89       37.36     19.17 o
   4  12   8      895.14     1031.61     41.13 o
   6  12   8      717.16      726.81     49.59 o
   8  12   8       24.01      -13.01     40.33 o
  10  12   8       58.90       66.62     33.39 o
  12  12   8       23.44        8.17     29.46 o
  14  12   8       33.50      -32.40     58.84 o
 -13  13   8      559.96      534.98     48.27 o
 -11  13   8     1304.89     1260.75     51.24 o
  -9  13   8      323.59      397.53     32.29 o
  -7  13   8     1992.30     2000.25     59.97 o
  -5  13   8      438.67      406.80     28.47 o
  -3  13   8        6.98       13.76     20.08 o
  -1  13   8       83.35       59.78     20.83 o
   1  13   8      273.40      300.94     25.24 o
   3  13   8       19.47       11.61     20.50 o
   5  13   8      401.78      344.23     27.54 o
   7  13   8       17.83        6.34     23.35 o
   9  13   8      467.39      494.42     34.14 o
  11  13   8      125.40      144.92     32.25 o
  13  13   8      142.73      208.28     61.50 o
 -12  14   8      286.18      288.13     35.08 o
 -10  14   8      525.73      427.50     35.25 o
  -8  14   8     1566.43     1510.18     53.20 o
  -6  14   8     1813.43     1677.19     54.87 o
  -4  14   8      518.03      452.83     30.60 o
  -2  14   8      263.91      228.90     25.48 o
   0  14   8     3455.58     3496.55     85.55 o
   2  14   8     5191.34     5301.43    169.93 o
   4  14   8     1595.09     1625.16     52.81 o
   6  14   8      156.54      129.05     26.27 o
   8  14   8      787.77      838.13     40.48 o
  10  14   8       86.62      116.54     30.15 o
  12  14   8        1.31      -31.08     54.88 o
 -11  15   8     1190.56     1267.56     54.61 o
  -9  15   8     2190.30     2155.42    150.75 o
  -7  15   8     1095.13     1081.18     49.59 o
  -5  15   8      869.52      842.98     39.96 o
  -3  15   8      116.58      124.92     25.48 o
  -1  15   8      409.09      395.49     47.94 o
   1  15   8      535.76      630.78     33.90 o
   3  15   8      497.65      504.49     44.30 o
   5  15   8      309.95      300.65     37.36 o
   7  15   8       44.84       36.60     27.64 o
   9  15   8      428.77      479.36     49.59 o
  11  15   8      408.71      487.96     66.78 o
 -10  16   8       99.97      104.93     32.88 o
  -8  16   8       80.27      116.95     46.62 o
  -6  16   8      795.60      813.43     41.33 o
  -4  16   8      863.32      839.13     40.85 o
  -2  16   8      970.71      920.95     41.60 o
   0  16   8      783.54      790.14     38.81 o
   2  16   8     1378.09     1351.50    119.02 o
   4  16   8     1255.33     1112.78     63.47 o
   6  16   8      113.97       65.60     29.36 o
   8  16   8       67.64       66.66     31.93 o
  -7  17   8      363.27      431.70     36.79 o
  -5  17   8      213.08      211.66     40.00 o
  -3  17   8       19.17       47.70     27.35 o
  -1  17   8      214.55      210.62     29.68 o
   1  17   8       25.33       25.55     29.09 o
   3  17   8      163.53      155.38     39.67 o
   5  17   8      130.25      143.48     40.33 o
   7  17   8        3.01        3.10     32.36 o
  -6  18   8       48.25       58.17     30.35 o
  -4  18   8        7.90       14.12     29.15 o
  -2  18   8      142.53      199.29     32.25 o
   0  18   8        6.49      -15.87     27.59 o
   2  18   8       89.48       92.04     29.88 o
   4  18   8       78.47      100.50     41.66 o
  -1  19   8        5.17        9.17     30.38 o
 -17   1   9        5.50       27.76     26.88 o
 -15   1   9      204.34      217.15     53.88 o
 -13   1   9      370.90      374.04     19.77 o
 -11   1   9      154.42      179.19     26.53 o
  -9   1   9      230.61      227.79     14.35 o
  -7   1   9      900.17      820.19     17.27 o
  -5   1   9     4721.18     4196.57     52.57 o
  -3   1   9     6068.67     5821.43     70.25 o
  -1   1   9     1638.36     1559.76     25.30 o
   1   1   9     3751.13     3825.81     52.77 o
   3   1   9     5058.74     5059.89     78.55 o
   5   1   9      426.89      468.55     15.46 o
   7   1   9        0.89       -5.97     10.25 o
   9   1   9      341.35      437.72     21.04 o
  11   1   9      102.97      107.35     16.23 o
  13   1   9      182.55      213.43     25.01 o
  15   1   9       63.55       54.26     32.07 o
  17   1   9      104.95       96.73     30.62 o
 -18   2   9      399.31      434.25     67.44 o
 -16   2   9      950.23     1061.48     43.95 o
 -14   2   9      914.27      998.33     34.12 o
 -12   2   9      503.15      554.38     22.43 o
 -10   2   9       48.07       63.46     13.74 o
  -8   2   9       16.19        7.71      9.28 o
  -6   2   9      677.22      667.29     17.64 o
  -4   2   9      225.62      217.64      9.51 o
  -2   2   9        7.62       13.10      5.11 o
   0   2   9     1943.11     1921.31     29.89 o
   2   2   9        4.97       10.91      8.39 o
   4   2   9     5698.96     5701.18     87.73 o
   6   2   9     2819.68     2895.20     58.84 o
   8   2   9     1693.29     1564.70     31.97 o
  10   2   9      102.63      115.26     17.40 o
  12   2   9       88.97      110.62     17.69 o
  14   2   9       74.04       95.46     26.12 o
  16   2   9      807.11      788.19     41.11 o
 -17   3   9       53.96       36.68     28.28 o
 -15   3   9      452.08      450.33     36.03 o
 -13   3   9      653.41      666.63     23.97 o
 -11   3   9      198.92      190.94     16.04 o
  -9   3   9     7279.81     6945.19     94.24 o
  -7   3   9     7742.45     7927.84    105.59 o
  -5   3   9    14347.03    14106.90    179.33 o
  -3   3   9     6105.97     6089.70     73.45 o
  -1   3   9     3622.97     3677.49     51.55 o
   1   3   9    10901.36    11107.10    144.07 o
   3   3   9     1728.65     1746.58     32.90 o
   5   3   9     1413.77     1489.92     30.83 o
   7   3   9     1993.59     1929.20     37.00 o
   9   3   9      204.67      196.35     19.87 o
  11   3   9        3.42      -14.12     14.12 o
  13   3   9       51.10       48.50     18.18 o
  15   3   9        1.18        2.39     25.23 o
  17   3   9        9.97       16.94     29.41 o
 -16   4   9     1836.04     1981.75    124.30 o
 -14   4   9     2012.58     2164.56     91.37 o
 -12   4   9      130.85      145.43     16.43 o
 -10   4   9     2369.50     2492.38     41.28 o
  -8   4   9     1425.00     1409.76     29.78 o
  -6   4   9     1546.48     1563.18     27.97 o
  -4   4   9     1072.11      976.58     31.64 o
  -2   4   9       32.54       30.35      7.26 o
   0   4   9      538.76      545.58     15.02 o
   2   4   9     1580.73     1712.58     32.60 o
   4   4   9     2289.87     2507.87     43.84 o
   6   4   9     3723.48     3750.66     67.67 o
   8   4   9     1800.93     1722.58     49.08 o
  10   4   9      713.42      782.81     44.96 o
  12   4   9      322.23      301.08     20.87 o
  14   4   9      302.19      247.57     23.40 o
  16   4   9      193.42      187.62     29.91 o
 -17   5   9       45.48       26.74     44.96 o
 -15   5   9       29.42       46.08     25.01 o
 -13   5   9      370.54      377.55     38.65 o
 -11   5   9      309.18      340.56     16.45 o
  -9   5   9     2226.86     2362.77     43.28 o
  -7   5   9    12880.44    12790.44    183.83 o
  -5   5   9     8788.16     8814.78    128.24 o
  -3   5   9     3536.65     3664.26     57.25 o
  -1   5   9      915.75      966.73     27.01 o
   1   5   9     5148.69     4723.31     87.98 o
   3   5   9     4759.47     4860.45     76.67 o
   5   5   9     4969.84     4975.27     78.71 o
   7   5   9        4.01       10.70     14.94 o
   9   5   9       50.45       65.12     17.77 o
  11   5   9        0.08        5.95     19.17 o
  13   5   9       42.11       68.56     23.79 o
  15   5   9       96.74      133.99     23.65 o
 -16   6   9       83.84       80.42     30.41 o
 -14   6   9       13.35        0.14     19.84 o
 -12   6   9      262.91      247.88     16.79 o
 -10   6   9      265.11      295.07     17.43 o
  -8   6   9     3700.41     3792.28     61.99 o
  -6   6   9     3382.88     3400.44     55.35 o
  -4   6   9     1130.06     1095.71     30.54 o
  -2   6   9      229.29      243.65     11.86 o
   0   6   9      293.45      251.74     12.38 o
   2   6   9     3848.12     3833.41     71.96 o
   4   6   9        2.64        1.35     11.47 o
   6   6   9     1494.80     1463.97     35.24 o
   8   6   9      878.58      832.26     47.94 o
  10   6   9        5.84        8.78     28.43 o
  12   6   9       40.06       87.42     22.91 o
  14   6   9       28.02       32.33     25.19 o
  16   6   9      135.54      140.86     39.67 o
 -15   7   9      120.09      135.69     24.33 o
 -13   7   9      129.23      127.36     18.64 o
 -11   7   9      301.67      323.06     19.02 o
  -9   7   9     1778.02     1751.07     36.91 o
  -7   7   9      337.53      411.09     16.93 o
  -5   7   9     2679.90     2471.92     52.08 o
  -3   7   9     2610.70     2328.91     48.70 o
  -1   7   9        2.33        6.65     15.66 o
   1   7   9      434.00      433.74     31.68 o
   3   7   9       59.75       64.63     14.88 o
   5   7   9       26.35        5.95     14.49 o
   7   7   9       37.21       34.11     19.84 o
   9   7   9        3.48        2.97     26.78 o
  11   7   9       61.47       32.56     20.80 o
  13   7   9       18.40       28.85     23.79 o
  15   7   9       92.22       80.45     29.41 o
 -16   8   9      131.76       76.53     29.88 o
 -14   8   9       70.76       83.71     22.42 o
 -12   8   9      100.74      101.52     31.02 o
 -10   8   9      132.50      119.04     22.43 o
  -8   8   9      812.28      754.42     34.59 o
  -6   8   9     3036.34     3031.98     61.77 o
  -4   8   9       20.35       54.38     15.19 o
  -2   8   9        0.52        1.23     13.21 o
   0   8   9      665.77      674.29     21.97 o
   2   8   9      188.13      229.73     18.17 o
   4   8   9       51.25       51.02     15.61 o
   6   8   9      142.64      142.85     19.17 o
   8   8   9      314.23      386.00     32.07 o
  10   8   9      994.35     1018.87     46.28 o
  12   8   9      360.69      369.83     30.15 o
  14   8   9       14.61       26.22     26.88 o
 -15   9   9        2.97       -5.09     23.94 o
 -13   9   9       26.39       29.55     27.70 o
 -11   9   9      567.04      556.04     23.39 o
  -9   9   9     2573.79     2460.43     55.58 o
  -7   9   9     1868.46     1780.41     55.99 o
  -5   9   9       13.11       14.84     15.60 o
  -3   9   9     7792.66     7658.63    159.60 o
  -1   9   9     2331.61     2425.73     60.26 o
   1   9   9     1579.96     1659.69     43.93 o
   3   9   9     1717.65     1840.67     59.18 o
   5   9   9     1146.80     1183.43    141.17 o
   7   9   9        1.89       -0.66     18.00 o
   9   9   9      467.94      532.80     30.15 o
  11   9   9        2.85        4.33     22.90 o
  13   9   9       21.99       12.55     26.41 o
  15   9   9       15.91       40.85     74.71 o
 -14  10   9      360.96      337.05     28.16 o
 -12  10   9      275.77      208.45     29.36 o
 -10  10   9      473.24      528.84     32.29 o
  -8  10   9      247.93      251.02     24.93 o
  -6  10   9      831.88      845.15     35.53 o
  -4  10   9      213.80      221.46     27.77 o
  -2  10   9     2046.40     2208.45     77.69 o
   0  10   9       96.60       73.33     18.46 o
   2  10   9     1699.02     1721.08     48.57 o
   4  10   9     4847.23     5060.95    111.96 o
   6  10   9     3067.80     3381.84     82.05 o
   8  10   9      276.10      297.24     28.10 o
  10  10   9      429.79      410.59     29.75 o
  12  10   9      613.87      596.29     66.45 o
  14  10   9      163.66      137.22     30.62 o
 -13  11   9       45.37        7.07     28.75 o
 -11  11   9      895.53      962.38    149.10 o
  -9  11   9     3440.95     3177.78     82.98 o
  -7  11   9      777.42      852.23     36.38 o
  -5  11   9     4133.18     4030.75     93.45 o
  -3  11   9     5996.70     6048.12    131.32 o
  -1  11   9     2299.92     2375.31     62.13 o
   1  11   9     2167.71     2109.73     52.17 o
   3  11   9      322.78      388.79     26.34 o
   5  11   9     2772.54     2942.36     73.87 o
   7  11   9     1946.93     1928.36     56.58 o
   9  11   9      308.27      337.52     28.10 o
  11  11   9       40.08       70.11     30.41 o
  13  11   9        0.15        5.99     25.54 o
 -12  12   9      420.74      431.18     48.92 o
 -10  12   9      798.28      878.16     41.21 o
  -8  12   9       92.07       73.45     26.12 o
  -6  12   9      418.12      424.35     29.36 o
  -4  12   9      229.18      209.07     24.30 o
  -2  12   9      649.40      698.93     45.29 o
   0  12   9      786.56      735.40     32.73 o
   2  12   9     4648.86     4768.19    107.51 o
   4  12   9     4322.08     4646.44    106.59 o
   6  12   9     1365.55     1368.47     48.60 o
   8  12   9      320.41      342.42     31.24 o
  10  12   9      329.69      258.01     66.12 o
  12  12   9      278.75      259.95     35.81 o
 -13  13   9        2.54      -19.92     30.18 o
 -11  13   9      290.92      308.75     33.35 o
  -9  13   9      508.91      531.87     34.77 o
  -7  13   9     1842.03     1874.64     58.50 o
  -5  13   9      770.90      765.64     35.92 o
  -3  13   9      922.89     1025.42     41.54 o
  -1  13   9     1005.16      864.19     36.21 o
   1  13   9       35.21      -11.98     19.84 o
   3  13   9      701.53      680.04     36.70 o
   5  13   9     1882.64     2018.23     66.78 o
   7  13   9      126.29      139.23     27.47 o
   9  13   9       17.00        7.77     27.46 o
  11  13   9        3.20      -26.61     31.12 o
 -10  14   9       77.52       55.83     28.91 o
  -8  14   9      182.17      224.01     30.59 o
  -6  14   9       78.98       86.71     25.79 o
  -4  14   9        7.79       17.85     23.12 o
  -2  14   9      654.20      696.72     55.54 o
   0  14   9        0.82        9.48     21.96 o
   2  14   9      858.16      859.43     37.86 o
   4  14   9       30.36       29.96     23.99 o
   6  14   9        2.67      -24.57     24.57 o
   8  14   9      129.63       76.45     28.75 o
  10  14   9       17.80       -2.25     30.63 o
  -9  15   9       25.42      -22.06     27.94 o
  -7  15   9      302.86      344.14     33.03 o
  -5  15   9        4.10      -10.76     24.73 o
  -3  15   9      138.49       93.67     25.92 o
  -1  15   9       29.75        6.20     23.83 o
   1  15   9       45.24       44.37     26.78 o
   3  15   9      116.57      130.91     37.03 o
   5  15   9       62.36       68.91     33.39 o
   7  15   9        0.70        0.73     28.43 o
   9  15   9      435.70      463.11     39.21 o
  -8  16   9       18.12       -5.93     29.06 o
  -6  16   9        3.71      -24.68     26.53 o
  -4  16   9        0.49       -7.20     26.14 o
  -2  16   9       23.20        9.32     25.95 o
   0  16   9      890.25      984.52     62.82 o
   2  16   9      868.03      881.40     56.54 o
   4  16   9        2.63       30.41     35.71 o
   6  16   9        3.92       16.83     30.12 o
   8  16   9      252.15      352.90     38.39 o
  -7  17   9      737.04      811.47     45.17 o
  -5  17   9     1091.77      902.65     45.29 o
  -3  17   9     1544.15     1472.29     56.48 o
  -1  17   9      398.91      381.73     37.68 o
   1  17   9      210.85      183.03     31.07 o
   3  17   9       91.00       82.20     34.05 o
   5  17   9      708.24      627.47     55.54 o
  -4  18   9        1.91      -13.99     30.02 o
  -2  18   9       87.94       38.17     33.39 o
   0  18   9      387.02      418.94     36.94 o
   2  18   9      495.25      560.64     71.74 o
 -16   0  10      173.35      120.34     39.67 o
 -14   0  10      338.69      290.18     28.47 o
 -12   0  10     3988.14     4203.00    100.39 o
 -10   0  10     1007.45     1051.84     47.94 o
  -8   0  10      918.10      733.34     30.97 o
  -6   0  10     6474.42     6420.64    149.97 o
  -4   0  10    10176.87    10738.32    179.07 o
  -2   0  10     1075.63     1030.67     33.68 o
   0   0  10    11176.48    11325.43    236.07 o
   2   0  10      874.59      928.84     32.19 o
   4   0  10     4607.46     4615.27    103.16 o
   6   0  10     1072.26      984.79     36.12 o
   8   0  10     1151.51     1112.78     54.88 o
  10   0  10      154.77      130.26     29.75 o
  12   0  10      179.27      163.97     34.39 o
  14   0  10      313.17      280.35     40.33 o
  16   0  10      105.49      110.42     44.30 o
 -17   1  10      119.85      192.96     31.78 o
 -15   1  10      223.57      147.66     25.04 o
 -13   1  10      456.78      439.39     21.66 o
 -11   1  10      115.02      106.88     15.65 o
  -9   1  10       42.18       44.84     12.96 o
  -7   1  10      485.12      453.45     20.28 o
  -5   1  10     4234.90     4244.52     59.33 o
  -3   1  10     2550.90     2443.77     48.07 o
  -1   1  10     5174.11     5240.55     79.87 o
   1   1  10     2040.99     2103.35     37.98 o
   3   1  10     4791.44     4661.92     73.76 o
   5   1  10     5799.94     5635.83     87.65 o
   7   1  10     3503.36     3623.53     60.63 o
   9   1  10     3111.69     3346.67     80.88 o
  11   1  10     2127.75     2066.43     59.14 o
  13   1  10      540.46      463.89     42.64 o
  15   1  10        4.03       13.34     31.08 o
 -16   2  10      191.54      177.23     29.22 o
 -14   2  10       14.17        9.29     19.38 o
 -12   2  10      499.02      466.62     21.19 o
 -10   2  10      622.32      572.51     40.11 o
  -8   2  10     3030.64     3179.14     54.75 o
  -6   2  10      773.95      846.00     20.24 o
  -4   2  10      447.44      449.86     15.78 o
  -2   2  10     4083.82     4223.40     58.68 o
   0   2  10      831.62      788.07     21.42 o
   2   2  10     3013.84     2968.40     50.48 o
   4   2  10      831.02      875.05     23.46 o
   6   2  10      234.44      236.20     19.76 o
   8   2  10      129.55      121.93     18.24 o
  10   2  10      961.15      890.48     87.61 o
  12   2  10      502.71      483.85     32.40 o
  14   2  10        1.71        8.69     47.94 o
  16   2  10       20.00       30.74     31.08 o
 -17   3  10       38.18       44.79     29.22 o
 -15   3  10        6.29       11.61     25.01 o
 -13   3  10      779.57      759.31     25.77 o
 -11   3  10       71.03       59.39     14.75 o
  -9   3  10      707.88      738.98     22.44 o
  -7   3  10      313.59      299.32     13.01 o
  -5   3  10     1237.55     1204.63     26.98 o
  -3   3  10     1128.61     1074.66     21.23 o
  -1   3  10       24.58       32.09      7.77 o
   1   3  10      388.90      464.57     19.20 o
   3   3  10     4788.18     4627.22    127.69 o
   5   3  10     2758.79     2752.98     48.03 o
   7   3  10      389.55      381.85     19.69 o
   9   3  10      122.77       76.75     20.83 o
  11   3  10      354.62      330.71     26.41 o
  13   3  10       10.27       27.45     23.12 o
  15   3  10       16.27        6.44     26.60 o
 -16   4  10       92.78      137.68     29.45 o
 -14   4  10      194.26      249.46     23.61 o
 -12   4  10      375.19      346.84     19.75 o
 -10   4  10      443.55      550.56     18.15 o
  -8   4  10     1800.04     1899.26     40.10 o
  -6   4  10      375.75      407.73     16.73 o
  -4   4  10        0.60       -4.51     10.50 o
  -2   4  10        5.35        9.78      8.07 o
   0   4  10     1502.58     1626.70     34.04 o
   2   4  10       71.04       74.78     10.90 o
   4   4  10      500.88      557.48     18.02 o
   6   4  10      468.56      448.95     17.24 o
   8   4  10        3.31      -10.91     15.90 o
  10   4  10       38.89       18.62     19.40 o
  12   4  10        1.74        9.35     21.96 o
  14   4  10       23.54       21.84     25.95 o
  16   4  10        0.53      -14.55     28.99 o
 -15   5  10      214.69      246.15     25.24 o
 -13   5  10     2422.22     2571.97     51.38 o
 -11   5  10       84.24       70.05     14.11 o
  -9   5  10      174.18      180.07     14.01 o
  -7   5  10      174.00      154.45     14.53 o
  -5   5  10     3055.09     2971.53     84.75 o
  -3   5  10       42.74       39.02     11.51 o
  -1   5  10     3239.71     3512.33     50.88 o
   1   5  10     1713.55     1790.78     30.54 o
   3   5  10        5.11       -1.92     10.62 o
   5   5  10      350.96      342.73     16.15 o
   7   5  10      858.12      823.58     60.16 o
   9   5  10      147.44      169.32     21.50 o
  11   5  10      385.22      511.39     88.60 o
  13   5  10       79.54       64.68     25.01 o
  15   5  10      107.63       56.85     29.20 o
 -16   6  10      495.22      419.42     35.75 o
 -14   6  10      402.09      398.12     26.86 o
 -12   6  10     1531.32     1552.55     60.16 o
 -10   6  10     1029.19     1086.43     26.67 o
  -8   6  10     2506.65     2578.20     55.38 o
  -6   6  10     5957.94     6053.67    119.12 o
  -4   6  10     3797.47     3709.32     70.32 o
  -2   6  10     1981.23     1979.20     36.06 o
   0   6  10     4270.53     4382.95     68.70 o
   2   6  10      454.60      426.52     16.54 o
   4   6  10      551.57      559.71     19.34 o
   6   6  10     1036.55     1014.16     30.52 o
   8   6  10       10.88       19.00     18.00 o
  10   6  10      449.98      446.77     61.82 o
  12   6  10       23.48       35.14     23.36 o
  14   6  10      171.72      143.06     46.28 o
 -15   7  10      260.23      289.26     27.07 o
 -13   7  10       61.45       48.82     18.66 o
 -11   7  10      470.09      450.47     21.77 o
  -9   7  10       57.48       43.34     17.76 o
  -7   7  10       30.00       35.76     16.39 o
  -5   7  10      663.64      690.30     25.07 o
  -3   7  10      648.82      712.62     25.77 o
  -1   7  10     2626.00     2605.16     45.22 o
   1   7  10     2848.12     2802.04     47.90 o
   3   7  10     5381.79     5424.31    117.34 o
   5   7  10     1392.83     1375.82     35.84 o
   7   7  10     2695.19     2617.03     66.86 o
   9   7  10     2771.76     3020.33     99.18 o
  11   7  10      409.42      378.76     28.99 o
  13   7  10      284.45      277.88     29.91 o
  15   7  10       72.42       94.21     30.62 o
 -14   8  10      888.71      954.25     36.03 o
 -12   8  10     1421.09     1292.63     35.93 o
 -10   8  10      833.47      775.23     30.18 o
  -8   8  10      132.54      180.64     19.92 o
  -6   8  10     3740.46     3803.14     74.73 o
  -4   8  10     5551.13     5587.40    101.81 o
  -2   8  10     8623.06     8544.09    163.28 o
   0   8  10     1314.50     1381.16     30.64 o
   2   8  10     1597.23     1538.86     44.60 o
   4   8  10      245.39      255.31     21.45 o
   6   8  10      303.26      338.05     20.04 o
   8   8  10        0.07      -13.88     18.70 o
  10   8  10       87.61      141.54     40.00 o
  12   8  10        3.64        9.22     24.55 o
  14   8  10      131.05      137.40     30.86 o
 -15   9  10        1.40       -1.85     34.05 o
 -13   9  10       28.24       22.85     27.32 o
 -11   9  10      176.88      186.28     25.92 o
  -9   9  10      110.31       86.99     19.97 o
  -7   9  10      617.88      523.52     26.31 o
  -5   9  10      550.68      614.47     25.49 o
  -3   9  10        2.97       -1.06     15.47 o
  -1   9  10     5169.83     5179.40    118.02 o
   1   9  10     1031.83     1166.18     31.48 o
   3   9  10      868.78      738.22     31.79 o
   5   9  10     5083.21     5231.22    116.16 o
   7   9  10     2774.18     2717.26     70.35 o
   9   9  10      711.98      729.68     35.05 o
  11   9  10      233.38      218.89     28.04 o
  13   9  10      100.53      110.74     29.91 o
 -14  10  10       60.75       76.96     31.59 o
 -12  10  10        5.85       35.74     46.62 o
 -10  10  10       19.03        9.20     23.83 o
  -8  10  10       24.96       25.88     21.22 o
  -6  10  10       37.93       96.06     31.40 o
  -4  10  10      822.55      883.83     35.53 o
  -2  10  10     2729.86     2876.53     71.24 o
   0  10  10       15.99        6.95     18.24 o
   2  10  10     1582.49     1698.61     49.50 o
   4  10  10       55.36       74.09     28.10 o
   6  10  10       14.45        2.55     19.62 o
   8  10  10        1.65        9.25     21.51 o
  10  10  10       18.53       13.16     23.79 o
  12  10  10      169.08      153.47     29.46 o
  14  10  10        8.56      -13.90     29.88 o
 -13  11  10        0.11      -26.38     29.19 o
 -11  11  10      142.24      109.98     28.27 o
  -9  11  10       50.93       62.70     25.04 o
  -7  11  10       59.03       43.68     22.50 o
  -5  11  10     1178.81     1161.41     43.97 o
  -3  11  10      580.95      640.84     54.55 o
  -1  11  10       49.95       39.21     19.87 o
   1  11  10      366.54      356.21     26.19 o
   3  11  10      591.19      581.58     29.15 o
   5  11  10       21.80       -6.61     19.77 o
   7  11  10      105.23      126.61     23.60 o
   9  11  10       92.08       92.63     25.01 o
  11  11  10        4.57        5.62     25.72 o
  13  11  10        0.02      -20.06     29.45 o
 -12  12  10      189.32      181.33     33.39 o
 -10  12  10       30.64       28.56     26.81 o
  -8  12  10     1054.43     1053.30     55.54 o
  -6  12  10      937.59      892.39     58.51 o
  -4  12  10      111.47      120.76     30.75 o
  -2  12  10     1169.51     1328.64     46.48 o
   0  12  10      282.78      272.41     25.46 o
   2  12  10      999.28     1088.72     42.30 o
   4  12  10       10.54       -0.11     22.21 o
   6  12  10      126.41      111.19     27.11 o
   8  12  10       47.62       13.11     20.69 o
  10  12  10      137.95       78.25     24.25 o
  12  12  10        0.21       -6.02     59.51 o
 -11  13  10       26.19        0.88     28.91 o
  -9  13  10        6.81      -10.68     25.73 o
  -7  13  10       13.63       19.79     25.04 o
  -5  13  10      166.46      170.87     42.64 o
  -3  13  10       14.70       -6.21     21.70 o
  -1  13  10      472.70      502.03     58.51 o
   1  13  10      835.58      795.34     60.83 o
   3  13  10      674.70      638.05     47.60 o
   5  13  10      233.66      236.17     28.94 o
   7  13  10      431.40      435.78     34.64 o
   9  13  10        5.66      -19.87     28.90 o
  11  13  10      115.62       78.68     34.91 o
 -10  14  10     1536.09     1446.52     56.83 o
  -8  14  10     1958.64     2108.61     81.32 o
  -6  14  10     1482.50     1415.65     76.03 o
  -4  14  10     1029.88     1071.56     45.12 o
  -2  14  10     1866.73     1973.31     61.01 o
   0  14  10      850.04      766.56     54.55 o
   2  14  10      158.63      208.97     27.32 o
   4  14  10      285.86      325.97     42.32 o
   6  14  10      312.84      283.68     41.66 o
   8  14  10        1.28      -25.12     28.91 o
  10  14  10       11.41      -31.88     31.88 o
  -9  15  10      136.59      109.61     31.59 o
  -7  15  10       23.16       26.20     28.23 o
  -5  15  10        6.31        6.12     26.27 o
  -3  15  10      104.36       74.87     27.32 o
  -1  15  10       70.63       98.52     27.10 o
   1  15  10      453.90      377.65     32.25 o
   3  15  10      993.61      925.67     59.51 o
   5  15  10     1033.29     1181.55     67.44 o
   7  15  10      202.48      234.03     34.71 o
   9  15  10     1005.68     1142.80    105.13 o
  -8  16  10      685.92      669.10     42.89 o
  -6  16  10      629.38      591.75     39.40 o
  -4  16  10      430.86      410.29     35.28 o
  -2  16  10     1117.36     1119.02     47.88 o
   0  16  10      696.08      658.44     38.57 o
   2  16  10      382.29      349.20     33.84 o
   4  16  10        0.98        7.93     38.35 o
   6  16  10        0.15       20.50     41.66 o
  -5  17  10       14.21       16.10     30.49 o
  -3  17  10       61.25       72.39     30.82 o
  -1  17  10       92.55      101.61     31.31 o
   1  17  10       68.05       46.48     29.66 o
   3  17  10        2.02       34.58     29.93 o
   5  17  10      142.12      109.75     45.62 o
 -15   1  11      147.24      188.66     28.73 o
 -13   1  11      213.85      235.29     19.69 o
 -11   1  11      634.26      778.04     39.95 o
  -9   1  11      104.11       62.80     13.92 o
  -7   1  11      157.64      163.30     13.56 o
  -5   1  11      142.70      227.75     13.07 o
  -3   1  11     3094.53     2913.91     50.19 o
  -1   1  11      596.43      512.77     16.72 o
   1   1  11      821.58      843.60     23.09 o
   3   1  11      104.15      126.65     12.52 o
   5   1  11       87.98      129.91     13.06 o
   7   1  11       50.12       82.02     13.94 o
   9   1  11      184.32      186.29     46.95 o
  11   1  11       31.83       16.89     26.44 o
  13   1  11        0.20       20.39     24.77 o
  15   1  11      228.73      231.38     50.91 o
 -16   2  11       24.12       35.72     28.28 o
 -14   2  11        3.54        0.99     18.04 o
 -12   2  11       13.75        4.69     16.13 o
 -10   2  11      209.96      233.67     17.21 o
  -8   2  11       92.28      125.04     17.46 o
  -6   2  11     2013.86     2056.45     51.63 o
  -4   2  11     5779.77     5380.63     74.19 o
  -2   2  11     2181.31     2119.21     39.44 o
   0   2  11     4830.92     4831.53     76.67 o
   2   2  11     5706.88     5594.50     87.56 o
   4   2  11      784.72      770.56     44.30 o
   6   2  11      280.01      243.80     21.38 o
   8   2  11     1419.18     1343.23     43.95 o
  10   2  11      141.16      147.56     22.20 o
  12   2  11       58.41       41.99     23.37 o
  14   2  11       14.74        3.37     26.88 o
  16   2  11       14.20       18.60     30.13 o
 -15   3  11     1214.49     1413.60     53.98 o
 -13   3  11     1020.38     1139.92     33.90 o
 -11   3  11     2727.61     2894.07     54.08 o
  -9   3  11     1767.09     1677.74    100.78 o
  -7   3  11     1389.46     1674.38     35.34 o
  -5   3  11     6549.13     5989.68     93.00 o
  -3   3  11     4616.61     4243.82     60.08 o
  -1   3  11     4848.10     5155.57     92.78 o
   1   3  11      656.09      705.55     21.06 o
   3   3  11      322.26      386.72     16.26 o
   5   3  11      173.97      187.45     14.30 o
   7   3  11       92.74      105.32     16.43 o
   9   3  11       23.96        0.17     18.00 o
  11   3  11      246.86      235.86     25.95 o
  13   3  11      267.96      301.53     35.37 o
  15   3  11      131.67      100.17     30.38 o
 -16   4  11       38.53       11.91     28.52 o
 -14   4  11        1.53        0.99     21.69 o
 -12   4  11      907.19      897.53     33.15 o
 -10   4  11        4.75       -7.39     17.99 o
  -8   4  11     8586.83     8632.16    131.67 o
  -6   4  11       61.71       69.37     13.06 o
  -4   4  11      816.64      919.14     29.21 o
  -2   4  11     1881.16     1849.64     32.70 o
   0   4  11     5257.29     5214.61     82.45 o
   2   4  11     1910.94     1966.22     38.00 o
   4   4  11     2344.16     2418.89     45.08 o
   6   4  11     2236.92     2277.89     44.78 o
   8   4  11     2230.37     2162.84     59.37 o
  10   4  11      686.45      685.80     33.43 o
  12   4  11      153.06      194.30     39.34 o
  14   4  11       13.18        6.61     26.19 o
 -15   5  11      665.12      734.59     43.87 o
 -13   5  11      786.67      738.06     35.65 o
 -11   5  11     1242.06     1236.53     40.61 o
  -9   5  11     2742.13     3031.70     85.89 o
  -7   5  11      811.33      816.09     29.01 o
  -5   5  11     2190.93     2112.80     40.83 o
  -3   5  11     6228.66     6234.10     96.73 o
  -1   5  11     1742.19     1775.84     31.04 o
   1   5  11      611.42      608.27     21.23 o
   3   5  11       54.53       51.56     12.31 o
   5   5  11      195.60      185.35     15.16 o
   7   5  11        0.83        2.00     17.28 o
   9   5  11        2.82        2.34     19.15 o
  11   5  11      497.02      451.78     40.67 o
  13   5  11      102.81       72.29     26.63 o
  15   5  11       53.01        7.94     29.68 o
 -14   6  11      134.72      127.32     30.59 o
 -12   6  11      167.93      152.16     23.24 o
 -10   6  11      478.33      525.54     24.90 o
  -8   6  11      314.01      383.50     19.91 o
  -6   6  11      178.54      146.75     15.45 o
  -4   6  11      956.75      944.16     29.30 o
  -2   6  11       60.86       62.53     12.50 o
   0   6  11     1518.92     1480.96     28.97 o
   2   6  11      543.51      552.11     16.86 o
   4   6  11      189.09      183.99     14.99 o
   6   6  11     1623.20     1532.93     60.53 o
   8   6  11      221.02      210.19     36.03 o
  10   6  11      441.15      466.85     29.68 o
  12   6  11        0.42      -14.57     24.08 o
  14   6  11       15.78       39.67     28.05 o
 -15   7  11       27.30       11.50     31.07 o
 -13   7  11       34.41       38.80     23.64 o
 -11   7  11       31.35       29.69     17.98 o
  -9   7  11       13.57       20.52     16.89 o
  -7   7  11      169.64      196.56     18.89 o
  -5   7  11        2.68       -4.53     15.65 o
  -3   7  11     1292.99     1322.51     54.58 o
  -1   7  11     1536.26     1561.83     76.81 o
   1   7  11      780.41      840.58     21.66 o
   3   7  11      176.70      230.41     23.86 o
   5   7  11       28.23       23.64     15.18 o
   7   7  11      256.68      244.34     23.60 o
   9   7  11       29.07       14.31     25.46 o
  11   7  11      100.15      128.60     26.41 o
  13   7  11       22.97       31.98     43.31 o
 -14   8  11       17.52       10.22     30.48 o
 -12   8  11       58.83       66.76     20.70 o
 -10   8  11      192.61      222.35     23.11 o
  -8   8  11        2.94       -7.30     17.76 o
  -6   8  11     1258.07     1389.18     47.84 o
  -4   8  11     3243.74     3237.35     65.55 o
  -2   8  11     1780.99     1775.79     54.59 o
   0   8  11       27.36       12.91     16.09 o
   2   8  11      184.51      193.15     20.59 o
   4   8  11     1637.97     1842.32     44.08 o
   6   8  11        6.91       12.76     19.10 o
   8   8  11       20.68      -11.18     20.08 o
  10   8  11      118.10      127.94     25.24 o
  12   8  11      196.28      209.50     57.52 o
  14   8  11      105.29       75.04     30.39 o
 -13   9  11       53.28       51.21     25.28 o
 -11   9  11      296.59      311.16     43.54 o
  -9   9  11      463.91      486.98     39.04 o
  -7   9  11      560.26      627.55     27.51 o
  -5   9  11     1137.93     1180.17     45.83 o
  -3   9  11      360.45      335.07     21.74 o
  -1   9  11      511.80      563.44     48.65 o
   1   9  11     1469.23     1370.61     44.35 o
   3   9  11        0.91       13.64     17.78 o
   5   9  11        9.91      -18.00     18.00 o
   7   9  11      110.77      117.12     23.80 o
   9   9  11      134.68      158.83     59.51 o
  11   9  11      335.66      424.07     44.96 o
  13   9  11       15.29      -16.24     28.28 o
 -12  10  11      160.29      169.33     30.72 o
 -10  10  11        2.40       -4.00     21.61 o
  -8  10  11        6.08       12.50     20.37 o
  -6  10  11      187.18      139.92     21.03 o
  -4  10  11     6373.47     6084.45    132.44 o
  -2  10  11      506.20      470.73     27.54 o
   0  10  11      728.46      771.78     33.06 o
   2  10  11     3975.67     4198.03    116.76 o
   4  10  11     2167.57     2112.89     59.36 o
   6  10  11     1456.34     1546.75     51.18 o
   8  10  11      825.70      897.43     46.95 o
  10  10  11      438.95      493.93     42.98 o
  12  10  11      147.62      110.05     30.38 o
 -13  11  11      633.01      628.63     62.15 o
 -11  11  11      238.32      238.63     32.01 o
  -9  11  11      345.02      306.35     38.35 o
  -7  11  11     1582.37     1364.13     49.79 o
  -5  11  11     2904.88     2711.06     70.95 o
  -3  11  11       93.97      121.39     23.52 o
  -1  11  11     1352.72     1355.73     46.03 o
   1  11  11      348.24      315.88     26.41 o
   3  11  11       46.13       18.24     20.03 o
   5  11  11       89.04       77.20     22.85 o
   7  11  11      575.87      669.90     35.28 o
   9  11  11       64.87       34.41     25.70 o
  11  11  11        5.73       13.88     28.05 o
 -12  12  11       60.76       51.56     31.93 o
 -10  12  11      139.76      155.87     30.48 o
  -8  12  11      462.81      536.42     35.02 o
  -6  12  11      555.15      570.30     34.44 o
  -4  12  11      961.72     1089.04     66.12 o
  -2  12  11       66.29       40.00     22.44 o
   0  12  11       27.73       10.14     21.02 o
   2  12  11      227.37      202.03     34.05 o
   4  12  11     2544.91     2566.14     61.85 o
   6  12  11     2596.91     2788.52     74.79 o
   8  12  11      870.66      939.47     42.30 o
  10  12  11      370.53      362.89     34.58 o
 -11  13  11       50.04       -0.53     29.85 o
  -9  13  11      633.49      556.37     37.53 o
  -7  13  11      424.14      409.87     35.71 o
  -5  13  11       59.55       53.57     27.44 o
  -3  13  11      612.65      677.84     57.19 o
  -1  13  11      210.83      213.29     27.35 o
   1  13  11        0.74       23.49     24.08 o
   3  13  11       16.53       12.56     33.06 o
   5  13  11       12.26        7.64     39.67 o
   7  13  11       20.84       60.33     29.69 o
   9  13  11        7.51       88.82     66.45 o
 -10  14  11        1.08      -16.22     30.65 o
  -8  14  11        0.20       -1.64     28.58 o
  -6  14  11      201.54      225.50     30.49 o
  -4  14  11        5.96       -3.66     25.66 o
  -2  14  11      109.13      113.44     26.88 o
   0  14  11        0.57       22.84     25.23 o
   2  14  11       17.81       13.20     25.66 o
   4  14  11      119.02      142.82     40.99 o
   6  14  11      597.39      584.46     38.94 o
   8  14  11        2.36      -30.50     30.50 o
  -7  15  11       16.60       -4.17     29.09 o
  -5  15  11        5.86        8.57     28.05 o
  -3  15  11      267.43      276.54     56.54 o
  -1  15  11       13.36       13.61     37.36 o
   1  15  11        4.48       25.54     27.57 o
   3  15  11      115.40       98.48     29.36 o
   5  15  11       27.08       54.88     40.99 o
   7  15  11       23.68       47.79     32.84 o
  -6  16  11       69.64       58.73     31.72 o
  -4  16  11       43.42       -7.73     29.82 o
  -2  16  11      179.33      217.31     32.89 o
   0  16  11      210.62      192.62     39.67 o
   2  16  11      107.70       99.62     30.60 o
   4  16  11      334.29      390.47     51.58 o
  -1  17  11       84.41       64.40     32.47 o
   1  17  11      154.40      162.74     34.09 o
 -16   0  12      585.58      636.06     57.52 o
 -14   0  12      436.18      388.98     33.79 o
 -12   0  12      180.11      261.17     44.30 o
 -10   0  12      608.85      565.98     46.28 o
  -8   0  12     5902.35     5290.19    180.50 o
  -6   0  12      257.22      226.13     37.68 o
  -4   0  12      838.43      860.59     34.31 o
  -2   0  12      243.53      274.35     20.91 o
   0   0  12      444.41      395.95     23.50 o
   2   0  12      519.83      534.99    127.28 o
   4   0  12      179.13       91.07     40.99 o
   6   0  12     1447.31     1444.87     95.54 o
   8   0  12      427.75      417.88     37.03 o
  10   0  12     2657.33     2766.42    103.81 o
  12   0  12     1135.31     1087.66     65.46 o
  14   0  12       56.14       53.56     39.01 o
 -15   1  12      163.76      158.69     42.32 o
 -13   1  12      528.18      565.66     36.39 o
 -11   1  12      350.31      414.49     75.38 o
  -9   1  12       69.69       54.84     40.67 o
  -7   1  12       80.62       78.29     24.30 o
  -5   1  12     1695.81     1814.78     44.74 o
  -3   1  12     6413.68     6227.25     96.81 o
  -1   1  12     6910.40     6579.24    153.28 o
   1   1  12     4002.73     3910.99     64.80 o
   3   1  12     4746.16     4879.27     91.94 o
   5   1  12     1812.54     1808.49     37.39 o
   7   1  12      171.16      132.27     17.82 o
   9   1  12      230.36      248.56     24.55 o
  11   1  12      368.86      370.35     47.27 o
  13   1  12      287.84      324.00     35.37 o
  15   1  12        4.01        1.65     30.39 o
 -16   2  12      133.68      134.89     44.96 o
 -14   2  12      288.40      251.11     30.83 o
 -12   2  12      643.96      657.45     30.43 o
 -10   2  12      255.98      305.91     22.50 o
  -8   2  12      513.92      480.79     32.95 o
  -6   2  12      160.09      199.52     19.52 o
  -4   2  12        4.81       13.20     14.37 o
  -2   2  12      122.51      119.25     12.97 o
   0   2  12      243.44      249.60     16.32 o
   2   2  12        2.11       -0.79     11.66 o
   4   2  12      198.10      197.42     21.66 o
   6   2  12       30.72       39.89     13.89 o
   8   2  12      578.65      563.42     44.30 o
  10   2  12      650.04      607.68     32.49 o
  12   2  12      146.58      147.96     26.88 o
  14   2  12      240.60      250.46     32.73 o
 -15   3  12       20.84        5.24     31.12 o
 -13   3  12       70.26       29.33     22.94 o
 -11   3  12       25.50       10.66     19.50 o
  -9   3  12      375.00      376.81     22.68 o
  -7   3  12     1526.89     1457.40     40.87 o
  -5   3  12     2291.54     2271.61     77.36 o
  -3   3  12       15.23        1.57     14.76 o
  -1   3  12        3.69        0.42     11.86 o
   1   3  12       10.77       -3.93     11.68 o
   3   3  12       45.57       37.04     12.72 o
   5   3  12      104.65      108.68     14.42 o
   7   3  12     1060.35     1075.48     34.12 o
   9   3  12      152.36      153.18     23.37 o
  11   3  12        5.79       -5.62     22.44 o
  13   3  12        0.18       -5.39     26.17 o
  15   3  12        0.31        9.01     30.62 o
 -14   4  12        0.17        2.14     30.63 o
 -12   4  12       98.85       64.85     22.64 o
 -10   4  12      122.66      101.06     21.12 o
  -8   4  12      392.69      403.32     36.93 o
  -6   4  12      147.27      160.10     27.10 o
  -4   4  12     1497.69     1443.10     43.08 o
  -2   4  12        3.74      -11.57     11.57 o
   0   4  12        2.38       -1.03     14.79 o
   2   4  12       41.48       30.85     12.79 o
   4   4  12        2.94        4.04     13.23 o
   6   4  12      145.97      150.77     16.08 o
   8   4  12      136.62      139.96     22.20 o
  10   4  12        1.20        9.78     22.43 o
  12   4  12        9.01      -24.78     24.78 o
  14   4  12        0.03      -11.16     27.75 o
 -15   5  12        0.73      -21.45     33.12 o
 -13   5  12       88.28       38.77     24.17 o
 -11   5  12      109.39      114.25     22.77 o
  -9   5  12      202.68      176.47     29.77 o
  -7   5  12     1957.52     1928.78    122.13 o
  -5   5  12       30.04       21.53     13.27 o
  -3   5  12      529.89      618.95     25.95 o
  -1   5  12     5933.60     6230.29     97.73 o
   1   5  12     2419.55     2348.73     45.58 o
   3   5  12     1496.06     1488.33     81.89 o
   5   5  12      404.91      397.26     26.88 o
   7   5  12       61.97       57.55     20.08 o
   9   5  12       50.50       51.18     22.20 o
  11   5  12        2.45       -2.07     23.32 o
  13   5  12       26.02       23.64     27.35 o
 -14   6  12      588.31      681.28     42.27 o
 -12   6  12     1927.87     2000.47     54.81 o
 -10   6  12      959.21      933.35     29.75 o
  -8   6  12      719.02      773.31     44.85 o
  -6   6  12       36.10       23.78     14.78 o
  -4   6  12       23.75       32.21     14.31 o
  -2   6  12     1200.77     1212.72     38.34 o
   0   6  12       54.58       48.95     13.27 o
   2   6  12       21.98       24.43     13.50 o
   4   6  12        2.43       -1.09     14.03 o
   6   6  12      518.69      507.27     28.28 o
   8   6  12      393.24      352.55     26.88 o
  10   6  12        2.96       -6.23     22.17 o
  12   6  12      259.72      279.20     50.25 o
  14   6  12      341.50      381.14     37.17 o
 -13   7  12      199.60      195.93     27.80 o
 -11   7  12      275.70      250.09     22.25 o
  -9   7  12     1020.30     1135.03     39.58 o
  -7   7  12      510.15      567.04     22.72 o
  -5   7  12     2338.20     2386.04     65.22 o
  -3   7  12     1367.52     1253.67     31.54 o
  -1   7  12     4499.14     4450.35     73.92 o
   1   7  12     3024.25     2968.27     54.28 o
   3   7  12     1814.67     1840.65     39.94 o
   5   7  12     1234.49     1242.84     36.50 o
   7   7  12     1303.32     1364.91    100.83 o
   9   7  12      111.58       95.85     24.08 o
  11   7  12      114.64      132.96     31.08 o
  13   7  12      121.66      116.43     31.09 o
 -14   8  12      640.78      642.73     53.23 o
 -12   8  12      484.12      502.35     27.29 o
 -10   8  12     1117.81     1154.93     35.55 o
  -8   8  12      693.33      593.33     25.07 o
  -6   8  12      217.02      215.48     20.98 o
  -4   8  12      137.93      110.01     18.61 o
  -2   8  12      312.97      301.01     21.15 o
   0   8  12      196.23      212.22     27.11 o
   2   8  12      874.81      953.38     31.59 o
   4   8  12     1008.93      989.03     32.95 o
   6   8  12      753.21      773.18     56.20 o
   8   8  12      675.52      677.97     35.03 o
  10   8  12      660.65      686.81     37.37 o
  12   8  12      278.60      243.37     91.91 o
 -13   9  12       63.53       93.94     30.70 o
 -11   9  12      400.04      434.89     26.17 o
  -9   9  12      366.52      399.82     44.05 o
  -7   9  12     1127.84     1013.07     35.99 o
  -5   9  12      311.68      290.19     22.89 o
  -3   9  12      654.06      685.58     27.66 o
  -1   9  12      559.33      567.95     27.12 o
   1   9  12      894.43      924.25     36.94 o
   3   9  12     2884.34     2898.64     91.17 o
   5   9  12        9.97        9.97     17.90 o
   7   9  12        1.79       11.18     21.70 o
   9   9  12      664.18      659.03     36.43 o
  11   9  12      402.01      423.36     34.83 o
 -12  10  12      183.42      241.42     30.16 o
 -10  10  12       32.79       29.54     23.54 o
  -8  10  12       17.79       27.47     28.90 o
  -6  10  12       11.97       25.06     20.38 o
  -4  10  12        7.16       21.16     19.54 o
  -2  10  12      500.61      583.82     31.03 o
   0  10  12      117.12       93.26     24.79 o
   2  10  12      256.80      403.84     28.28 o
   4  10  12      121.67      122.52     27.44 o
   6  10  12        0.36      -20.47     21.45 o
   8  10  12      528.17      478.39     58.84 o
  10  10  12      146.27      104.20     28.51 o
  12  10  12        8.93        5.61     30.38 o
 -11  11  12        2.15       -2.59     29.06 o
  -9  11  12       23.90       30.58     28.76 o
  -7  11  12      180.56      192.03     27.87 o
  -5  11  12        0.10      -13.87     22.97 o
  -3  11  12      431.95      404.10     29.61 o
  -1  11  12      792.74      825.56     72.07 o
   1  11  12      377.50      434.78     29.66 o
   3  11  12       97.31      126.04     29.43 o
   5  11  12        0.12      -12.35     22.11 o
   7  11  12       66.82       65.66     25.45 o
   9  11  12        3.50      -14.69     26.41 o
  11  11  12        3.94       -9.25     29.46 o
 -10  12  12      242.88      319.54     34.54 o
  -8  12  12      139.59       95.43     29.00 o
  -6  12  12      119.23      112.38     27.28 o
  -4  12  12      502.54      543.22     93.56 o
  -2  12  12       17.38       18.82     23.99 o
   0  12  12       40.12       13.06     24.08 o
   2  12  12      301.87      260.54     34.71 o
   4  12  12       22.21       51.58     37.03 o
   6  12  12       20.98       20.29     24.73 o
   8  12  12       33.50       10.49     26.60 o
  10  12  12       25.95       -9.61     29.66 o
  -9  13  12      284.33      351.42     35.58 o
  -7  13  12      451.17      402.51     34.91 o
  -5  13  12      448.38      488.30     47.94 o
  -3  13  12     1025.42      979.87     42.73 o
  -1  13  12     1295.53     1219.88     49.32 o
   1  13  12      284.15      279.83     42.98 o
   3  13  12      455.71      522.70     72.07 o
   5  13  12      364.29      448.95     49.59 o
   7  13  12      143.07      169.19     33.60 o
   9  13  12       94.90       96.32     35.39 o
  -8  14  12      129.01       85.00     31.24 o
  -6  14  12      336.15      285.14     33.10 o
  -4  14  12      256.92      291.84     59.84 o
  -2  14  12       87.19      100.02     28.28 o
   0  14  12       32.67       30.75     27.12 o
   2  14  12       60.35       41.47     28.21 o
   4  14  12       13.80       16.53     39.67 o
   6  14  12       60.71       64.14     42.98 o
  -5  15  12      417.52      337.58     47.94 o
  -3  15  12      983.62     1042.15     47.19 o
  -1  15  12      656.13      688.20     73.06 o
   1  15  12      662.19      652.34     85.30 o
   3  15  12       95.00       71.50     31.70 o
   5  15  12      141.71      122.98     45.62 o
  -2  16  12        0.17       -4.91     31.07 o
   0  16  12        8.95       29.53     31.31 o
   2  16  12       79.67      154.82     34.09 o
 -15   1  13      200.68      216.21     58.84 o
 -13   1  13       16.09      -23.14     36.36 o
 -11   1  13        2.89       19.85     27.40 o
  -9   1  13       56.18       43.79     23.60 o
  -7   1  13     1111.10     1257.83     82.98 o
  -5   1  13       11.31       14.64     16.36 o
  -3   1  13      261.13      251.24     15.25 o
  -1   1  13      254.99      271.56     22.66 o
   1   1  13      177.56      171.01     16.89 o
   3   1  13      755.37      760.68     28.34 o
   5   1  13      195.61      188.14     16.16 o
   7   1  13      245.58      247.49     23.84 o
   9   1  13       69.47       77.36     22.91 o
  11   1  13        1.64      -24.31     24.31 o
  13   1  13      116.44      136.88     30.39 o
 -14   2  13      560.81      646.19     46.95 o
 -12   2  13      408.07      430.99     37.41 o
 -10   2  13      701.70      644.92     66.78 o
  -8   2  13     1059.01     1134.04     47.91 o
  -6   2  13      387.82      395.78     22.86 o
  -4   2  13       96.37       99.87     22.13 o
  -2   2  13     1863.50     1852.63     38.39 o
   0   2  13     4863.35     4850.87     78.81 o
   2   2  13     1616.09     1579.16     35.22 o
   4   2  13     1556.66     1688.23     37.02 o
   6   2  13     1360.80     1513.32     35.49 o
   8   2  13       40.87       26.97     20.80 o
  10   2  13       28.58       53.26     24.08 o
  12   2  13        5.29       15.54     26.19 o
  14   2  13       19.76       37.03     29.92 o
 -15   3  13      477.62      547.47     67.44 o
 -13   3  13      256.06      283.13     36.68 o
 -11   3  13      818.38      909.26     46.03 o
  -9   3  13       50.48      109.12     33.06 o
  -7   3  13      716.05      747.71     49.22 o
  -5   3  13        5.72       19.52     17.25 o
  -3   3  13       35.07       30.45     16.78 o
  -1   3  13        1.75        4.49     12.47 o
   1   3  13      226.26      226.41     16.13 o
   3   3  13      102.74       94.96     14.76 o
   5   3  13      595.87      561.09     21.69 o
   7   3  13     1478.78     1555.20     42.79 o
   9   3  13      147.60      152.17     28.43 o
  11   3  13      150.92      101.97     27.10 o
  13   3  13       92.55      111.91     30.38 o
 -14   4  13      141.66       83.30     42.32 o
 -12   4  13      844.06      892.25     48.13 o
 -10   4  13     3571.46     3614.45    196.37 o
  -8   4  13      805.81      867.48     32.52 o
  -6   4  13     2216.91     1984.62    136.62 o
  -4   4  13     7692.14     7665.69    168.95 o
  -2   4  13       12.87       35.87     17.77 o
   0   4  13     1476.60     1459.56     33.47 o
   2   4  13     2320.61     2143.86     42.84 o
   4   4  13     2535.74     2678.72     59.26 o
   6   4  13      449.08      480.65     24.95 o
   8   4  13      463.35      519.60     31.09 o
  10   4  13       58.56       70.38     36.03 o
  12   4  13        3.93        5.57     33.06 o
  14   4  13       19.00       31.28     30.62 o
 -13   5  13      493.88      541.45     44.38 o
 -11   5  13      488.01      478.61     39.02 o
  -9   5  13      103.82      116.70     30.86 o
  -7   5  13       63.12       59.05     19.43 o
  -5   5  13      284.29      346.23     23.17 o
  -3   5  13      597.16      542.54     25.38 o
  -1   5  13       94.81       90.25     22.99 o
   1   5  13      130.75      154.19     26.56 o
   3   5  13       27.80       23.60     14.37 o
   5   5  13      356.59      329.37     21.95 o
   7   5  13      501.31      496.34     29.91 o
   9   5  13      121.20      109.21     59.18 o
  11   5  13       73.10       59.98     26.63 o
  13   5  13       71.24       35.78     30.13 o
 -14   6  13       28.55       73.51     33.49 o
 -12   6  13      238.01      220.85     27.92 o
 -10   6  13      125.12      121.18     30.82 o
  -8   6  13     2089.39     2030.84     53.67 o
  -6   6  13     1447.84     1479.67     44.44 o
  -4   6  13      822.20      811.83     30.50 o
  -2   6  13      618.07      622.96     27.37 o
   0   6  13        6.16       -1.77     17.51 o
   2   6  13      617.52      613.56     22.34 o
   4   6  13      553.42      503.46     21.49 o
   6   6  13      113.23      105.62     21.96 o
   8   6  13        1.90       12.00     21.50 o
  10   6  13       37.78       40.93     31.40 o
  12   6  13        2.54      -14.91     27.82 o
 -13   7  13       38.61       29.18     27.54 o
 -11   7  13        8.64       -5.00     23.70 o
  -9   7  13       46.60       28.61     25.96 o
  -7   7  13      109.11       91.72     21.93 o
  -5   7  13       90.60      126.78     21.64 o
  -3   7  13      545.35      543.77     48.22 o
  -1   7  13       21.19       19.58     18.12 o
   1   7  13      424.57      460.47     38.74 o
   3   7  13      189.93      224.75     18.28 o
   5   7  13       89.87       83.31     18.81 o
   7   7  13       47.88       40.45     22.59 o
   9   7  13       77.76      167.67     72.07 o
  11   7  13       23.04       13.76     27.01 o
 -12   8  13       65.50       76.94     27.48 o
 -10   8  13       93.58       39.76     20.19 o
  -8   8  13       59.84       68.16     18.83 o
  -6   8  13      206.31      174.88     23.43 o
  -4   8  13        2.78        4.62     20.52 o
  -2   8  13      388.80      399.35     26.29 o
   0   8  13      818.18      904.72     40.98 o
   2   8  13      177.44      187.89     22.94 o
   4   8  13       15.09        1.36     17.56 o
   6   8  13      199.13      217.19     25.48 o
   8   8  13      255.64      285.14     29.41 o
  10   8  13       71.12      114.06     28.52 o
  12   8  13       13.39        5.48     35.71 o
 -11   9  13       38.73       26.51     22.06 o
  -9   9  13       16.50        2.36     20.31 o
  -7   9  13      264.24      296.16     21.54 o
  -5   9  13       30.29       12.43     19.71 o
  -3   9  13      279.11      224.57     28.58 o
  -1   9  13      115.04      125.17     22.93 o
   1   9  13      496.85      571.23     37.03 o
   3   9  13     1502.06     1528.99     42.69 o
   5   9  13       26.35       -6.79     21.45 o
   7   9  13      147.52      190.65     26.60 o
   9   9  13      198.91      206.64     29.88 o
  11   9  13      330.47      391.12     45.29 o
 -10  10  13      344.66      332.88     26.25 o
  -8  10  13      839.97      717.95     33.08 o
  -6  10  13      717.05      767.90     32.65 o
  -4  10  13     1029.01     1063.10     37.16 o
  -2  10  13      714.60      682.35     39.67 o
   0  10  13     3103.82     3022.30    111.08 o
   2  10  13      123.15      153.34     27.16 o
   4  10  13      431.26      392.86     25.12 o
   6  10  13      453.36      362.59     30.38 o
   8  10  13        1.49       15.86     25.87 o
  10  10  13       24.81       29.37     28.73 o
 -11  11  13       69.85       66.31     27.60 o
  -9  11  13      269.91      304.91     33.23 o
  -7  11  13       13.59      -25.40     25.40 o
  -5  11  13        0.26      -24.19     24.19 o
  -3  11  13       19.68       16.54     23.91 o
  -1  11  13        1.20      -19.17     33.72 o
   1  11  13     2114.41     2113.17     89.92 o
   3  11  13      194.76      128.27     39.67 o
   5  11  13      199.81      203.76     28.14 o
   7  11  13      232.78      176.00     28.99 o
   9  11  13      362.81      355.90     35.05 o
  -8  12  13      581.64      594.25     64.47 o
  -6  12  13     1143.34     1048.02     52.90 o
  -4  12  13     2221.41     2011.88     87.94 o
  -2  12  13     1426.54     1416.80    123.65 o
   0  12  13      210.75      189.38     29.20 o
   2  12  13        3.96        7.93     35.71 o
   4  12  13       40.45       34.39     37.68 o
   6  12  13      102.86      108.12     28.94 o
   8  12  13      179.98      203.71     55.20 o
  -7  13  13       75.93      103.17     31.24 o
  -5  13  13       71.18      114.49     29.74 o
  -3  13  13       14.49      -14.89     26.80 o
  -1  13  13      149.69      175.31     30.15 o
   1  13  13      122.73       87.95     28.75 o
   3  13  13      163.16      165.96     43.64 o
   5  13  13       57.90       60.83     42.32 o
   7  13  13        3.08       -7.60     25.02 o
  -6  14  13       54.88       80.56     32.19 o
  -4  14  13       65.08       65.51     29.66 o
  -2  14  13      328.15      312.62     35.03 o
   0  14  13      101.21      112.38     34.05 o
   2  14  13        3.26        4.29     51.24 o
   4  14  13       54.08       22.48     42.98 o
   6  14  13       37.23       53.56     43.64 o
  -3  15  13       41.41       39.60     31.70 o
  -1  15  13        6.27       19.56     36.36 o
   1  15  13       64.65       91.89     59.18 o
   3  15  13       60.06       72.67     33.84 o
 -14   0  14       88.98       87.94     54.22 o
 -12   0  14       22.20      -10.58     46.28 o
 -10   0  14        0.57       20.50     41.66 o
  -8   0  14      111.57       15.20     40.33 o
  -6   0  14        1.51      -14.55     30.41 o
  -4   0  14      386.98      275.06     39.01 o
  -2   0  14     1423.53     1365.15     79.67 o
   0   0  14     5724.38     5894.99    133.44 o
   2   0  14     1330.64     1236.48     45.65 o
   4   0  14      690.93      434.26     93.89 o
   6   0  14      274.91      197.00     29.75 o
   8   0  14      445.53      493.25     45.62 o
  10   0  14     1161.35     1213.95     70.08 o
  12   0  14      327.94      534.91     52.90 o
 -13   1  14      500.34      405.85     42.42 o
 -11   1  14     1236.25     1289.98     84.63 o
  -9   1  14     1691.09     1693.75     64.29 o
  -7   1  14     1188.92     1224.68     61.82 o
  -5   1  14       63.46       71.18     25.19 o
  -3   1  14      455.72      471.90     20.17 o
  -1   1  14      400.58      461.89     19.76 o
   1   1  14      571.51      591.87     21.79 o
   3   1  14      257.14      248.72     17.80 o
   5   1  14      166.64      155.94     17.52 o
   7   1  14       65.97       84.42     28.43 o
   9   1  14        4.09      -10.69     23.36 o
  11   1  14       80.94       82.49     27.57 o
  13   1  14        3.05      -23.21     29.91 o
 -14   2  14       54.17       11.36     36.46 o
 -12   2  14       88.25      163.85     35.77 o
 -10   2  14       63.45       97.43     32.02 o
  -8   2  14       30.85       23.12     40.67 o
  -6   2  14      473.39      517.46     49.92 o
  -4   2  14        6.25        1.98     20.10 o
  -2   2  14      709.31      615.23     21.81 o
   0   2  14      951.79      960.63     28.16 o
   2   2  14     1583.10     1682.56     37.47 o
   4   2  14      341.19      334.55     19.35 o
   6   2  14       10.44        3.26     15.91 o
   8   2  14      553.72      534.49     32.49 o
  10   2  14      209.55      188.33     28.73 o
  12   2  14      141.66      148.09     30.85 o
 -13   3  14       65.38       39.11     35.99 o
 -11   3  14      118.49      113.14     34.12 o
  -9   3  14      238.71      239.94     34.59 o
  -7   3  14       62.11       24.64     26.73 o
  -5   3  14      329.69      265.05     23.05 o
  -3   3  14     2165.87     1993.41     50.09 o
  -1   3  14      362.82      344.26     18.61 o
   1   3  14      811.33      782.46     25.41 o
   3   3  14       92.82      114.13     20.42 o
   5   3  14       20.26        0.67     16.09 o
   7   3  14        5.39       10.70     19.23 o
   9   3  14       17.81       15.22     23.60 o
  11   3  14       34.46       39.01     27.12 o
  13   3  14        4.07       12.87     31.09 o
 -12   4  14        0.04      -11.14     54.55 o
 -10   4  14       10.61       36.63     32.89 o
  -8   4  14       18.25       53.57     29.41 o
  -6   4  14       44.01       41.26     25.81 o
  -4   4  14       52.49       37.51     19.31 o
  -2   4  14      290.56      261.15     22.37 o
   0   4  14      215.46      203.30     19.56 o
   2   4  14       41.51       44.13     15.46 o
   4   4  14       47.88       61.10     16.32 o
   6   4  14        8.20        1.64     18.31 o
   8   4  14       57.73       71.48     24.55 o
  10   4  14       11.54       36.36     25.72 o
  12   4  14       33.04        7.23     29.68 o
 -13   5  14      295.02      205.13     41.14 o
 -11   5  14      316.84      359.20     85.62 o
  -9   5  14      944.01      887.74     56.86 o
  -7   5  14      753.97      709.86     30.73 o
  -5   5  14       16.64       23.40     31.23 o
  -3   5  14     1019.95      978.26     34.68 o
  -1   5  14      326.10      314.14     23.24 o
   1   5  14      202.99      241.59     20.61 o
   3   5  14     1495.35     1541.65     50.77 o
   5   5  14      339.07      406.15     23.33 o
   7   5  14       71.04       95.39     21.24 o
   9   5  14       36.25       38.07     25.45 o
  11   5  14       15.83       21.21     28.21 o
 -12   6  14       76.53      103.90     38.10 o
 -10   6  14       77.82       72.72     35.03 o
  -8   6  14        2.99       -0.88     22.94 o
  -6   6  14      320.50      279.23     25.59 o
  -4   6  14      249.23      226.89     23.16 o
  -2   6  14     1220.05     1218.44     40.18 o
   0   6  14      674.50      695.30     47.01 o
   2   6  14       13.79       12.11     15.99 o
   4   6  14      525.93      544.41     23.41 o
   6   6  14      926.45      935.43     54.74 o
   8   6  14      461.38      464.44     32.49 o
  10   6  14      164.72      150.49     29.56 o
  12   6  14       63.98       16.92     30.09 o
 -11   7  14      851.42      835.71     50.48 o
  -9   7  14     1464.27     1516.52     57.92 o
  -7   7  14     1863.43     1941.79     53.52 o
  -5   7  14     1273.70     1319.49     76.46 o
  -3   7  14      290.20      257.62     24.85 o
  -1   7  14      900.17     1001.72     57.66 o
   1   7  14      231.48      219.57     23.71 o
   3   7  14      512.12      517.42     31.79 o
   5   7  14      134.03      108.43     20.71 o
   7   7  14       25.19        8.07     23.79 o
   9   7  14        2.63      -13.57     30.41 o
  11   7  14        7.61       26.09     29.20 o
 -12   8  14        9.07       33.03     39.40 o
 -10   8  14       83.35       95.57     29.01 o
  -8   8  14        0.01        3.74     23.01 o
  -6   8  14        1.04       -0.12     23.59 o
  -4   8  14      461.52      471.08     59.30 o
  -2   8  14      992.03      945.21     39.82 o
   0   8  14     1230.65     1198.09     41.54 o
   2   8  14      217.14      216.78     25.67 o
   4   8  14      727.34      749.35     40.16 o
   6   8  14       79.50       79.87     25.13 o
   8   8  14      684.12      590.06     36.70 o
  10   8  14      190.86      198.02     31.55 o
 -11   9  14      316.44      404.49     47.44 o
  -9   9  14      261.47      290.60     31.51 o
  -7   9  14      774.96      771.45     37.22 o
  -5   9  14      609.41      599.48     32.37 o
  -3   9  14      832.47      794.62     39.71 o
  -1   9  14      169.55      157.48     25.00 o
   1   9  14      615.35      665.93     33.08 o
   3   9  14       47.90       17.42     26.81 o
   5   9  14       33.39       30.85     24.26 o
   7   9  14       30.85       16.46     25.87 o
   9   9  14      191.74      173.20     31.28 o
 -10  10  14        2.53       26.20     29.30 o
  -8  10  14       72.40       78.81     28.60 o
  -6  10  14       52.72       53.73     26.40 o
  -4  10  14      245.86      238.88     27.42 o
  -2  10  14      294.82      330.91     29.53 o
   0  10  14      131.40      132.08     30.12 o
   2  10  14      566.60      623.71     38.47 o
   4  10  14       17.37       13.43     29.39 o
   6  10  14       19.28      -17.84     25.60 o
   8  10  14      125.53       71.47     28.47 o
  -9  11  14       10.82       43.08     31.25 o
  -7  11  14       46.39       48.93     34.05 o
  -5  11  14       54.40       27.77     39.67 o
  -3  11  14        9.36       -8.60     38.35 o
  -1  11  14       12.50      -37.03     37.03 o
   1  11  14      264.08      255.33     66.45 o
   3  11  14      259.06      249.53     33.13 o
   5  11  14      111.75      132.24     42.98 o
   7  11  14       29.68       27.27     28.68 o
  -8  12  14       48.02       44.30     48.27 o
  -6  12  14       38.90       98.51     45.62 o
  -4  12  14       31.14       50.25     42.98 o
  -2  12  14       33.33       22.48     40.99 o
   0  12  14        7.53        1.32     40.33 o
   2  12  14      350.46      324.64     48.27 o
   4  12  14      311.29      341.83     50.91 o
   6  12  14       36.44       44.96     42.32 o
  -5  13  14      532.64      657.89     61.50 o
  -3  13  14      585.99      558.71     57.52 o
  -1  13  14      289.76      290.92     48.27 o
   1  13  14      680.31      728.63     60.16 o
   3  13  14      214.11      282.99     50.25 o
   5  13  14        5.89       33.72     43.64 o
  -2  14  14      233.87      255.22     50.25 o
   0  14  14      203.01      153.40     48.27 o
   2  14  14      133.62      125.62     47.60 o
 -13   1  15       31.20       29.07     39.67 o
 -11   1  15       16.78      -25.62     33.41 o
  -9   1  15       32.14       12.98     32.25 o
  -7   1  15      221.44      112.18     31.74 o
  -5   1  15      129.59       50.13     27.20 o
  -3   1  15       78.02      103.96     20.37 o
  -1   1  15      128.26      130.65     17.75 o
   1   1  15      815.81      749.27     27.01 o
   3   1  15      609.50      654.46     24.42 o
   5   1  15       11.67       -0.81     16.74 o
   7   1  15      228.45      281.00     42.98 o
   9   1  15       16.80      -11.31     25.70 o
  11   1  15       34.72       36.64     29.20 o
 -12   2  15      187.10      146.06     39.04 o
 -10   2  15      852.50      994.93     87.94 o
  -8   2  15      835.46      907.59     53.23 o
  -6   2  15     1386.70     1295.22     57.74 o
  -4   2  15     1064.94     1043.28     35.68 o
  -2   2  15      116.75      144.25     20.50 o
   0   2  15      213.80      219.11     24.51 o
   2   2  15       25.31       17.58     15.94 o
   4   2  15       68.99       73.49     17.32 o
   6   2  15        3.62      -19.52     19.97 o
   8   2  15       45.57       58.07     25.45 o
  10   2  15       95.96      118.95     28.99 o
  12   2  15       53.06       28.09     31.28 o
 -11   3  15        6.46      -11.36     35.30 o
  -9   3  15      417.32      390.79     39.48 o
  -7   3  15      277.47      281.31     35.99 o
  -5   3  15     1662.39     1462.83     47.78 o
  -3   3  15      193.26      165.15     23.81 o
  -1   3  15      950.26      999.93     34.95 o
   1   3  15      982.64      957.36     28.67 o
   3   3  15      526.46      508.63     22.86 o
   5   3  15      909.63      960.08     29.58 o
   7   3  15      340.54      308.14     29.22 o
   9   3  15      188.02      185.10     29.20 o
  11   3  15      153.46      143.23     38.02 o
 -12   4  15      955.34      917.08     70.75 o
 -10   4  15      876.56      918.36     49.03 o
  -8   4  15     1386.09     1389.73     84.63 o
  -6   4  15     3431.23     3492.10     77.06 o
  -4   4  15      216.85      269.21     24.76 o
  -2   4  15      532.53      561.21     37.68 o
   0   4  15      784.39      817.45     41.19 o
   2   4  15      735.22      733.78     25.88 o
   4   4  15        0.70       15.86     17.58 o
   6   4  15      103.75      103.52     37.96 o
   8   4  15       64.21       90.46     26.80 o
  10   4  15       53.28       25.77     28.26 o
 -11   5  15       42.93       43.99     37.86 o
  -9   5  15      230.10      205.54     39.67 o
  -7   5  15      383.48      347.08     43.34 o
  -5   5  15      622.36      588.73     40.43 o
  -3   5  15      751.10      807.47     36.90 o
  -1   5  15      382.32      340.62     28.39 o
   1   5  15     1363.91     1379.07     43.55 o
   3   5  15      235.03      204.95     21.47 o
   5   5  15      254.76      225.56     23.17 o
   7   5  15      379.01      369.38     34.39 o
   9   5  15      145.46      127.36     57.19 o
  11   5  15       30.94       32.99     30.13 o
 -10   6  15      134.94      158.73     39.04 o
  -8   6  15      820.54      921.29     60.50 o
  -6   6  15      340.07      352.44     27.77 o
  -4   6  15      856.93      830.23     53.86 o
  -2   6  15       36.87       48.99     22.50 o
   0   6  15      162.80      145.45     24.93 o
   2   6  15      114.91      107.80     25.87 o
   4   6  15       41.74       35.00     18.36 o
   6   6  15       10.10       32.65     22.24 o
   8   6  15       17.27       26.52     26.39 o
  10   6  15        0.52       11.56     28.26 o
 -11   7  15        6.61      -38.05     38.05 o
  -9   7  15       12.21       -5.69     35.75 o
  -7   7  15       37.54       25.11     24.79 o
  -5   7  15        1.42        8.26     22.66 o
  -3   7  15       13.55       30.18     23.46 o
  -1   7  15        4.51      -23.75     33.97 o
   1   7  15      529.95      535.10     40.10 o
   3   7  15       70.96       51.30     23.58 o
   5   7  15       41.58       33.43     24.19 o
   7   7  15       20.41       37.34     26.07 o
   9   7  15       40.81       33.37     29.20 o
 -10   8  15        0.59       -7.99     44.63 o
  -8   8  15       50.73       36.28     27.60 o
  -6   8  15       15.76        0.98     25.22 o
  -4   8  15       57.32       18.66     22.90 o
  -2   8  15      100.26      151.07     36.38 o
   0   8  15       51.80       64.84     24.64 o
   2   8  15       13.68       19.69     24.32 o
   4   8  15       59.32       69.05     21.64 o
   6   8  15        2.64       21.61     25.23 o
   8   8  15      161.62      133.67     30.22 o
  -9   9  15       18.83       13.14     29.52 o
  -7   9  15      143.82      131.75     29.33 o
  -5   9  15      155.26      125.74     25.72 o
  -3   9  15        3.56      -17.95     25.18 o
  -1   9  15       57.70       58.82     25.51 o
   1   9  15     1243.29     1383.89     85.09 o
   3   9  15      587.86      586.44     39.33 o
   5   9  15      319.03      298.02     31.28 o
   7   9  15      175.56      129.85     30.13 o
  -8  10  15      394.99      411.80     35.33 o
  -6  10  15      409.94      392.96     51.64 o
  -4  10  15      561.52      545.18     35.15 o
  -2  10  15      225.51      278.11     30.59 o
   0  10  15       19.45       39.36     30.12 o
   2  10  15       15.24       10.12     30.12 o
   4  10  15      109.75      156.70     44.30 o
   6  10  15      216.73      198.10     31.75 o
  -7  11  15      288.51      253.89     33.31 o
  -5  11  15      133.92      138.59     30.39 o
  -3  11  15      277.28      199.49     35.71 o
  -1  11  15      330.72      282.04     36.32 o
   1  11  15      563.74      528.62     40.48 o
   3  11  15      695.63      728.68     50.91 o
   5  11  15     1196.40     1446.69     81.99 o
  -4  12  15      265.51      252.43     37.79 o
  -2  12  15      404.63      375.77     39.53 o
   0  12  15      297.01      226.40     37.15 o
   2  12  15       36.14       46.15     33.83 o
   4  12  15       63.07       40.33     44.30 o
  -3  13  15      259.69      255.88     53.56 o
  -1  13  15       24.05        5.95     44.96 o
   1  13  15       79.04      111.76     43.64 o
 -10   0  16       48.24       -1.32     49.59 o
  -8   0  16      401.18      409.94     52.90 o
  -6   0  16     1178.16     1195.44     76.70 o
  -4   0  16     1919.96     1881.09     92.57 o
  -2   0  16      384.79      308.71     50.25 o
   0   0  16      121.03       84.28     23.98 o
   2   0  16     1843.40     1888.49     60.62 o
   4   0  16     1712.07     1912.92     61.57 o
   6   0  16       14.31      -33.72     33.72 o
   8   0  16        4.24      -23.80     37.68 o
  10   0  16       41.13       62.15     43.64 o
 -11   1  16      344.37      280.96     42.31 o
  -9   1  16      463.67      380.89     48.27 o
  -7   1  16      396.18      418.78     38.40 o
  -5   1  16      254.63      230.41     35.30 o
  -3   1  16      137.43      197.04     33.18 o
  -1   1  16       77.03       69.50     17.80 o
   1   1  16       39.98       15.53     16.99 o
   3   1  16      321.88      318.83     21.73 o
   5   1  16      299.91      263.60     27.78 o
   7   1  16      360.42      363.38     32.49 o
   9   1  16      133.97      142.15     31.09 o
 -10   2  16       84.82       39.54     37.17 o
  -8   2  16      105.87       78.40     35.53 o
  -6   2  16      153.46      100.26     31.63 o
  -4   2  16      811.57      765.51     44.63 o
  -2   2  16      807.04      777.26     31.82 o
   0   2  16       10.01        3.46     17.11 o
   2   2  16      331.79      290.94     28.73 o
   4   2  16      339.43      346.06     22.95 o
   6   2  16      277.97      276.03     25.63 o
   8   2  16        1.05      -21.36     26.41 o
  10   2  16        1.26        2.13     29.66 o
 -11   3  16      188.37      180.73     40.67 o
  -9   3  16       30.05       27.70     33.51 o
  -7   3  16        5.88      -32.95     32.95 o
  -5   3  16        8.80      -28.70     28.70 o
  -3   3  16      202.20      160.44     23.88 o
  -1   3  16      232.07      268.14     25.46 o
   1   3  16      667.22      646.47     53.16 o
   3   3  16        0.95       -3.30     20.04 o
   5   3  16      399.31      457.81     25.31 o
   7   3  16      103.72       71.18     26.63 o
   9   3  16        7.36        2.40     27.32 o
 -10   4  16       59.63      122.50     48.27 o
  -8   4  16       22.48       43.32     31.55 o
  -6   4  16        1.17      -36.36     36.36 o
  -4   4  16       16.55       28.50     22.38 o
  -2   4  16       60.56       53.55     22.06 o
   0   4  16       67.61       37.37     21.44 o
   2   4  16       40.78       27.94     18.39 o
   4   4  16      123.06      105.86     20.63 o
   6   4  16       79.09       57.92     25.78 o
   8   4  16       77.94       82.44     38.68 o
  10   4  16        1.42      -28.58     29.91 o
  -9   5  16      208.57      207.04     38.60 o
  -7   5  16       53.83       68.75     34.17 o
  -5   5  16      256.03      293.78     27.74 o
  -3   5  16       48.82       31.17     22.18 o
  -1   5  16      107.96       78.87     22.41 o
   1   5  16      184.37      187.53     25.48 o
   3   5  16      766.38      747.05     28.30 o
   5   5  16       26.64       24.78     21.98 o
   7   5  16       42.72       15.95     26.85 o
   9   5  16        2.12        0.49     29.88 o
 -10   6  16       99.04       77.41     41.83 o
  -8   6  16      326.76      333.71     42.73 o
  -6   6  16      230.49      284.85     39.55 o
  -4   6  16      846.42      841.23     36.48 o
  -2   6  16     1695.99     1708.88     50.56 o
   0   6  16      370.28      358.55     28.02 o
   2   6  16      173.55      133.62     25.68 o
   4   6  16      214.21      224.84     22.36 o
   6   6  16       84.71       71.39     24.44 o
   8   6  16      319.31      363.04     35.05 o
  -9   7  16      261.05      320.92     44.85 o
  -7   7  16      225.96      297.99     30.46 o
  -5   7  16      196.26      203.57     29.32 o
  -3   7  16      258.75      308.52     29.55 o
  -1   7  16        1.47       -4.26     23.84 o
   1   7  16       73.85       36.13     24.79 o
   3   7  16        7.37      -10.92     24.50 o
   5   7  16      229.28      206.32     27.02 o
   7   7  16       80.60       58.70     28.73 o
  -8   8  16      245.95      252.69     39.45 o
  -6   8  16      531.31      525.14     33.54 o
  -4   8  16      907.10      977.20     49.25 o
  -2   8  16      485.43      540.09     33.20 o
   0   8  16      782.30      694.60     47.15 o
   2   8  16      766.79      731.66     36.69 o
   4   8  16      247.39      193.35     33.13 o
   6   8  16       23.74        2.30     27.75 o
  -7   9  16      211.34      260.74     33.30 o
  -5   9  16       10.91        8.81     26.84 o
  -3   9  16        7.41        7.57     27.10 o
  -1   9  16        3.17        3.26     26.44 o
   1   9  16        5.43      -13.00     26.26 o
   3   9  16      113.17      138.85     34.16 o
   5   9  16        0.63       13.23     41.66 o
  -6  10  16      128.14      131.80     32.15 o
  -4  10  16        4.18      -18.34     26.65 o
  -2  10  16      261.47      234.37     31.12 o
   0  10  16      189.21      138.42     34.54 o
   2  10  16       64.52       58.70     32.84 o
   4  10  16        2.66      -22.48     39.67 o
  -3  11  16      105.49       57.89     34.79 o
  -1  11  16      120.55      162.90     36.02 o
   1  11  16        0.13       -8.54     32.72 o
   3  11  16       74.19      105.54     37.01 o
  -9   1  17      126.13      146.51     35.99 o
  -7   1  17       85.54       49.21     34.54 o
  -5   1  17      283.51      307.74     60.16 o
  -3   1  17      302.20      271.36     35.71 o
  -1   1  17      124.71       80.24     32.36 o
   1   1  17        8.16      -12.25     18.94 o
   3   1  17       44.49       27.55     20.06 o
   5   1  17       80.89       87.65     22.10 o
   7   1  17       26.98        2.63     28.51 o
   9   1  17        1.32       -3.83     39.67 o
 -10   2  17       90.61      102.44     41.13 o
  -8   2  17        9.05      -15.71     34.71 o
  -6   2  17      133.79      154.32     35.39 o
  -4   2  17       29.45       34.91     34.81 o
  -2   2  17       80.26       72.58     23.13 o
   0   2  17        4.22      -21.60     22.86 o
   2   2  17      227.07      222.59     21.82 o
   4   2  17      736.44      685.28     28.92 o
   6   2  17      256.08      243.20     32.02 o
   8   2  17       25.43       15.07     29.61 o
  -9   3  17      791.88      890.36     52.78 o
  -7   3  17      649.82      608.43     47.22 o
  -5   3  17     1027.09      888.73     50.72 o
  -3   3  17      867.48      842.36     35.50 o
  -1   3  17     1948.30     2058.46     72.04 o
   1   3  17      118.80      121.47     25.78 o
   3   3  17      142.46      157.75     22.34 o
   5   3  17      170.42      215.14     27.16 o
   7   3  17       59.61       71.96     30.13 o
  -8   4  17      216.31      238.76     42.54 o
  -6   4  17       32.30        5.24     34.17 o
  -4   4  17        1.34      -14.72     24.53 o
  -2   4  17       63.37       39.67     24.06 o
   0   4  17      384.73      332.95     27.82 o
   2   4  17        1.83      -23.86     23.86 o
   4   4  17       40.00        7.99     21.38 o
   6   4  17      866.69      966.14     39.13 o
   8   4  17      122.88      199.72     33.78 o
  -9   5  17      153.14       48.53     47.94 o
  -7   5  17      685.58      574.04     44.18 o
  -5   5  17      711.12      706.33     55.52 o
  -3   5  17      783.70      824.74     36.15 o
  -1   5  17      682.99      695.07     35.01 o
   1   5  17      359.42      376.20     36.62 o
   3   5  17       83.58       13.94     29.62 o
   5   5  17      317.95      305.27     45.92 o
   7   5  17        8.17        7.98     29.45 o
  -8   6  17       18.77        0.55     35.77 o
  -6   6  17        2.31      -14.37     38.30 o
  -4   6  17      112.03      152.63     28.15 o
  -2   6  17       17.87       18.71     25.28 o
   0   6  17        6.43      -16.26     25.02 o
   2   6  17      290.29      372.90     30.91 o
   4   6  17        2.80      -26.56     26.56 o
   6   6  17        2.64       -0.72     26.49 o
  -7   7  17       66.84       30.48     39.87 o
  -5   7  17       12.41      -17.79     28.07 o
  -3   7  17       79.57       30.72     27.12 o
  -1   7  17       17.94       11.58     27.06 o
   1   7  17       61.11       29.92     27.60 o
   3   7  17        0.48      -19.34     26.84 o
   5   7  17       54.03       43.44     35.35 o
  -6   8  17       34.33       38.12     30.49 o
  -4   8  17        0.00        0.62     31.47 o
  -2   8  17        3.97       31.19     28.33 o
   0   8  17        0.23      -27.84     27.84 o
   2   8  17       11.93       48.67     29.24 o
   4   8  17        0.10      -38.35     41.66 o
  -3   9  17      137.82      143.80     30.45 o
  -1   9  17       39.86       37.26     29.53 o
   1   9  17       48.28       30.27     31.91 o
   3   9  17       55.39       37.95     34.91 o
   0  10  17        5.70       -6.00     35.08 o
  -8   0  18      518.55      539.54     71.41 o
  -6   0  18      301.52      193.73     58.19 o
  -4   0  18      531.91      517.71     59.51 o
  -2   0  18      580.33      496.56     62.15 o
   0   0  18      660.66      659.21     65.46 o
   2   0  18       37.62       30.21     30.78 o
   4   0  18       14.92       41.02     40.33 o
   6   0  18       23.95       23.80     42.32 o
  -7   1  18        3.99      -38.34     38.34 o
  -5   1  18        7.89       -2.48     37.61 o
  -3   1  18       67.40       36.53     37.17 o
  -1   1  18      185.03      110.29     38.10 o
   1   1  18      208.73      194.01     23.33 o
   3   1  18      200.81      186.05     23.81 o
   5   1  18       43.97       44.60     25.58 o
  -6   2  18      146.44      154.20     40.67 o
  -4   2  18      146.43      111.13     53.23 o
  -2   2  18       49.06       21.07     36.70 o
   0   2  18      189.08      214.27     28.78 o
   2   2  18       96.91      105.51     27.49 o
   4   2  18        9.41       -8.03     22.62 o
   6   2  18        3.86      -24.84     29.45 o
  -7   3  18       60.32       23.52     35.28 o
  -5   3  18       20.88      -28.45     37.86 o
  -3   3  18      121.76      120.99     44.30 o
  -1   3  18        3.51       35.52     25.90 o
   1   3  18      105.06       87.16     36.91 o
   3   3  18       43.86       43.36     22.57 o
   5   3  18      132.38      155.01     27.52 o
  -6   4  18       57.71       73.56     40.89 o
  -4   4  18       12.73        5.74     35.11 o
  -2   4  18        1.68      -22.17     26.69 o
   0   4  18       85.16       98.34     27.69 o
   2   4  18       11.98        2.97     27.09 o
   4   4  18        1.18       -0.46     23.36 o
  -5   5  18        1.06      -38.57     38.57 o
  -3   5  18      186.05      213.71     31.01 o
  -1   5  18        7.87       -3.39     26.32 o
   1   5  18       31.98      -20.62     27.45 o
   3   5  18       76.89       62.10     28.79 o
   5   5  18        4.89       34.67     27.08 o
  -4   6  18      386.53      475.84     34.59 o
  -2   6  18      118.99      151.78     30.41 o
   0   6  18      248.61      208.73     30.86 o
   2   6  18      360.63      381.77     34.38 o
   4   6  18        4.96      -28.10     34.86 o
  -3   7  18      153.00      151.10     29.82 o
  -1   7  18      166.59      156.83     35.50 o
   1   7  18       49.72       36.50     30.40 o
  -3   1  19       70.17       23.18     37.93 o
  -1   1  19      109.81      133.57     41.58 o
   1   1  19       15.88        0.66     27.72 o
   3   1  19       19.51       34.14     24.48 o
  -4   2  19      136.95       53.56     42.54 o
  -2   2  19       34.97       18.12     40.43 o
   0   2  19      152.20      119.06     30.15 o
   2   2  19       87.57       56.55     29.27 o
  -3   3  19      207.40      267.55     45.35 o
  -1   3  19       81.61       66.19     29.58 o
   1   3  19       33.32       33.42     29.60 o
  -2   4  19      267.99      294.46     51.95 o
   0   4  19      333.53      238.48     45.61 o
 
